# Supplementary material for: Trading species to extinction: evidence of extinction linked to the wildlife trade
Source: Camb Prism Extinct. 2023 Mar 24;1:e10. doi: 10.1017/ext.2023.7 (PMC11895731; doi:10.1017/ext.2023.7)
Supplement: Supplementary file 1 [file S2755095823000074sup001.xlsx]

## Sheet: SM_final
Authors	Title	Year	Source title	DOI	Link	Abstract	Does it mention general links between trade/harvest for trade and extinction? (e.g. it says 'wildlife trade causes extinction' but doesn't specify an example)	Does it mention a specific extinction related at least in part to trade?	If yes, which species became extinct?	If species did go extinct, what scale was the extinction? (capture as 'local', 'species' or 'other' type of extinction)	If species did go extinct, was the trade threat local (close to source of harvest), or harvest for national/domestic, or international trade? Include all that apply.	If yes, are other threats that contributed to extinction mentioned too? (please list them)	Does the source mention specific species driven to near-extinction from harvest for trade/trade? (e.g. does it say something like 'species x was driven to the brink of extinction by harvesting' or 'species x is almost extinct' - CR or EN listings on their own are not enough here - it has to say specifically that trade drove species to edge of extinction)	If yes, which species was driven to near extinction?	Are any indirect threats from trade mentioned e.g., disease or invasive species? (Y/N)	Notes
Salinas C., Cubillos J.C., Gómez R., Trujillo F., Caballero S.	"Pig in a poke (gato por liebre)": The "mota" (Calophysus macropterus) fishery, molecular evidence of commercialization in colombia and toxicological analyses	2014	EcoHealth	10.1007/s10393-013-0893-8	https://www.scopus.com/inward/record.uri?eid=2-s2.0-84904070336&doi=10.1007%2fs10393-013-0893-8&partnerID=40&md5=7f8b859cf0e4e8e649ba6a3c6fee1e31	Overfishing has affected the population abundance trends of many commercial fish species. In the Amazon, the fishery of a catfish commonly known as "mota" or "piracatinga" (Calophysus macropterus) has become an important economic activity in the region as this species has replaced a number of other overexploited great catfish species in the markets. Due to this high exploitation, ways in which to…	0	0	NA	NA	nA	NA	0	NA	0
Mayol Serra J.	(The conservation of wildlife on the Pityusics). [La conservacion de la vida salvaje en las Pitiusas.]	1984	Biogeography and ecology of the Pityusic Islands		https://www.scopus.com/inward/record.uri?eid=2-s2.0-0021628498&partnerID=40&md5=ac13d6f9c45393a2498b53d71807688d	Outlines the traditional exploitation of wildlife and vegetation on Eivissa (Ibiza) and Formentera, SW of the Balearics, Western Mediterranean, with comments on some of the consequent implications: overexploitation, local extinctions, erosion and desertification. Inadequate legislation and the difficulties of implementing conservation measures are major problems. -P.J.Jarvis	1	0	NA	NA	NA	NA	0	0	0
Ahlers N., Creecy J., Frankham G., Johnson R.N., Kotze A., Linacre A., McEwing R., Mwale M., Rovie-Ryan J.J., Sitam F., Webster L.M.I.	‘ForCyt’ DNA database of wildlife species	2017	Forensic Science International: Genetics Supplement Series	10.1016/j.fsigss.2017.09.195	https://www.scopus.com/inward/record.uri?eid=2-s2.0-85030480684&doi=10.1016%2fj.fsigss.2017.09.195&partnerID=40&md5=d00af193819c2367b84a19c948516345	Wildlife crime continues unabated contributing to the extinction or near extinction of many plant and animal species. Species identification is a key tool in the enforcement of national legislation. If no morphology exists, comparison of DNA sequences generated from a mitochondrial gene are compared to those on a reference database, commonly GenBank. Sequences up-loaded to GenBank are unregulated…	1	0	NA	NA	NA	NA	0	NA	0
Wagler R.	6th mass extinction	2017	Encyclopedia of the Anthropocene	10.1016/B978-0-12-809665-9.10477-X	https://www.scopus.com/inward/record.uri?eid=2-s2.0-85050542684&doi=10.1016%2fB978-0-12-809665-9.10477-X&partnerID=40&md5=79ebc0919b8eb28e1c9ab2c3fc29b875	There have been five past mass extinctions during the history of Earth. We have entered a 6th mass extinction. The 6th mass extinction (also referred to as the Anthropocene extinction) is an ongoing current event where a large number of living species are threatened with extinction or are going extinct because of the environmentally destructive activities of humans. This article presents an overv…	1	0	NA	NA	NA	NA	0	NA	0
Xi Y., Wang L., Liu H., Ma S., Li Y., Li L., Wang J., Chunchun H., Bai L., Mustafa A., He H.	A 14-bp insertion in endothelin receptor B-like (EDNRB2) is associated with white plumage in Chinese geese	2020	BMC Genomics	10.1186/s12864-020-6562-8	https://www.scopus.com/inward/record.uri?eid=2-s2.0-85079614072&doi=10.1186%2fs12864-020-6562-8&partnerID=40&md5=f104e24ec07062669de340c45c99381b	Background: Gang goose is a native species with gray plumage in Sichuan, China. As a result of overhunting, the number of gray Gang geese has decreased dramatically. To keep the species from extinction, conservation work for Gang geese was undertaken. In the process of pure breeding of gray Gang geese, approximately 2% of the offspring of each generation were white. This study aims to explain the…	0	0	NA	NA	NA	NA	0	NA	0
Cramer K.L., O’Dea A., Carpenter C., Norris R.D.	A 3000 year record of Caribbean reef urchin communities reveals causes and consequences of long-term decline in Diadema antillarum	2018	Ecography	10.1111/ecog.02513	https://www.scopus.com/inward/record.uri?eid=2-s2.0-85018962325&doi=10.1111%2fecog.02513&partnerID=40&md5=f675c8e1589298bbd766a63af08a9240	Urchins are the last abundant grazers of macroalgae on most Caribbean reefs following the historical overexploitation of herbivorous fishes. The long-spined urchin Diadema antillarum was particularly effective at controlling macroalgae and facilitating coral dominance on Caribbean reefs until its ecological extinction from a catastrophic disease epidemic in the early 1980s. Despite their importan…	0	0	NA	NA	NA	NA	0	NA	0
Ly S., Auger P., Balde M.	A Bioeconomic Model of a Multi-site Fishery with Nonlinear Demand Function: Number of Sites Optimizing the Total Catch	2014	Acta Biotheoretica	10.1007/s10441-014-9222-z	https://www.scopus.com/inward/record.uri?eid=2-s2.0-84906342730&doi=10.1007%2fs10441-014-9222-z&partnerID=40&md5=0c8a0fc5f71fe97499dd6f5adb9f0aa4	We present a mathematical model of a fishery on several sites with a variable price. The model takes into account the evolution during the time of the resource, fish and boat movement between the different sites, fishing effort and price that varies with respect to supply and demand. We suppose that the movements of the boats and resource as well as the variation of the price go on at a fast time…	0	0	NA	NA	nA	NA	0	NA	0
Hedwig D., Kienast I., Bonnet M., Curran B.K., Courage A., Boesch C., Kühl H.S., King T.	A camera trap assessment of the forest mammal community within the transitional savannah-forest mosaic of the Batéké Plateau National Park, Gabon	2018	African Journal of Ecology	10.1111/aje.12497	https://www.scopus.com/inward/record.uri?eid=2-s2.0-85041373741&doi=10.1111%2faje.12497&partnerID=40&md5=b75d47baf1600fe9633291e63e20624e	Monitoring populations in areas of ecological transition is crucial to understanding species distributions, but also a critical conservation tool. We used camera trapping to investigate the forest mammal community in the Batéké Plateau National Park (BPNP) in Gabon, a transitional landscape that experiences severe poaching. We compiled a species inventory, investigated group sizes and activity pa…	0	1	Panthera leo	Local population extinction. There is now evidence of the species in the area for the first time in 20 years.	Local	Doesn't say	0	NA	0
Caro T., Hamad H., Rashid R.S., Kloiber U., Morgan V.M., Nokelainen O., Caro B., Pretelli I., Cumberlidge N., Borgerhoff Mulder M.	A case study of the coconut crab Birgus latro on Zanzibar highlights global threats and conservation solutions	2021	ORYX	https://www.scopus.com/inward/record.uri?eid=2-s2.0-85083699292&doi=10.1017%2fS0030605319000863&partnerID=40&md5=49ac0036d56e89aefba574876f2f8301	The coconut crab Birgus latro, the largest terrestrial decapod, is under threat in most parts of its geographical range. Its life cycle involves two biomes (restricted terrestrial habitats near the coast, and salt water currents of the tropical Indian and Pacific Oceans). Its dependence on coastal habitat means it is highly vulnerable to the habitat destruction that typically accompanies human po…	Birgus latro; coconut crab; conservation recommendations; IUCN; Pemba; population size; Tanzania	0	0	0	0	0	0	0	0	0	0
Colloca F., Enea M., Ragonese S., Di Lorenzo M.	A century of fishery data documenting the collapse of smooth-hounds (Mustelus spp.) in the Mediterranean Sea	2017	Aquatic Conservation: Marine and Freshwater Ecosystems	10.1002/aqc.2789	https://www.scopus.com/inward/record.uri?eid=2-s2.0-85021418211&doi=10.1002%2faqc.2789&partnerID=40&md5=ab338e7adba4d57412e69d40b75fe697	Conservation and management of shark populations is increasingly becoming important in many marine regions, since there is a growing body of evidence showing that several species are threatened and continuing to decline because of unregulated fishing. Quantifying the extent of sharks' decline, the risk of species extinction, and the consequences for marine ecosystems have been challenging and con…	0	0	NA	NA	NA	NA	1	Mustelus spp.	0
Murn C., Botha A.	A clear and present danger: Impacts of poisoning on a vulture population and the effect of poison response activities	2018	ORYX	10.1017/S0030605316001137	https://www.scopus.com/inward/record.uri?eid=2-s2.0-85009807713&doi=10.1017%2fS0030605316001137&partnerID=40&md5=4feb1d49b94ff13ccf35c6b2a15c3d3b	Vultures in Africa are being poisoned deliberately by poachers to prevent the birds alerting authorities to the poachers' illegal activities, or for harvesting and sale of body parts for use in witchcraft. Hundreds of vultures can be killed at a single poisoned elephant Loxodonta africana carcass, and although field staff trained in poison response activities can limit the damage, mortalities rem…	0	0	NA	NA	NA	NA	0	NA	0
Afzal S., Kavitha G., Dar A.A.	A cloud computing-based model for wildlife conservation and health care improvement in endangered wild life animals	2020	Handbook of Research on Smart Technology Models for Business and Industry	10.4018/978-1-7998-3645-2.ch013	https://www.scopus.com/inward/record.uri?eid=2-s2.0-85128016666&doi=10.4018%2f978-1-7998-3645-2.ch013&partnerID=40&md5=2515ca713d90fd20c46598e1b5738891	The era of the Information Technology revolution has endeavored mankind with enormous technological comforts. Apart from human health care, cloud computing integrated with other technologies can be exploited for the welfare of endangered wildlife animals that are currently on the verge of facing extinction in the near future. International Union for Conservation of Nature (IUCN) has declared a hu…	0	0	NA	NA	NA	NA	0	NA	0
Pannetier P., Caron A., Campbell P.G.C., Pierron F., Baudrimont M., Couture P.	A comparison of metal concentrations in the tissues of yellow American eel (Anguilla rostrata) and European eel (Anguilla anguilla)	2016	Science of the Total Environment	10.1016/j.scitotenv.2016.06.232	https://www.scopus.com/inward/record.uri?eid=2-s2.0-84979707976&doi=10.1016%2fj.scitotenv.2016.06.232&partnerID=40&md5=cde1cb990920c73e6d1f1042888dcc47	Historically abundant and widespread, populations of Atlantic eels have suffered a sharp decline in recent decades, in the ranges 40–80% and 90–99% for American and European eels, respectively. As a result, American eels are now classified as threatened, whereas European eels are considered to be in critical danger of extinction. Several causes have been identified as likely contributors of this …	0	0	NA	NA	NA	NA	1	Anguilla anguilla	0
Holland J.N., Deangelis D.L.	A consumer-resource approach to the density-dependent population dynamics of mutualism	2010	Ecology	10.1890/09-1163.1	https://www.scopus.com/inward/record.uri?eid=2-s2.0-77951782961&doi=10.1890%2f09-1163.1&partnerID=40&md5=c036cad6d8ea8eb33038a209d7b275d6	Like predation and competition, mutualism is now recognized as a consumerresource (C-R) interaction, including, in particular, bi-directional (e.g., coral, plantmycorrhizae) and uni-directional (e.g., ant-plant defense, plant-pollinator) C-R mutualisms. Here, we develop general theory for the density-dependent population dynamics of mutualism based on the C-R mechanism of interspecific interactio…	NA	NA	NA	NA	NA	NA	NA	NA	NA
Brisman A., South N.	A criminology of extinction: Biodiversity, extreme consumption and the vanity of species resurrection	2020	European Journal of Criminology	10.1177/1477370819828307	https://www.scopus.com/inward/record.uri?eid=2-s2.0-85062451419&doi=10.1177%2f1477370819828307&partnerID=40&md5=a99aa1ebc533f64560e96cb6a197eed2	This article explores an issue pertaining to the commodification of nature and related market processes – reviving extinct species. It begins by offering an overview of the aesthetic, economic, scientific and ethical reasons to preserve biological diversity. The article then considers how and why biological diversity is actually being reduced at an unprecedented rate – the ways in which, and the …	0	0	NA	NA	NA	NA	0	NA	0
Winterhalder B., Lu F.	A forager-resource population ecology model and implications for indigenous conservation	1997	Conservation Biology	10.1046/j.1523-1739.1997.95184.x	https://www.scopus.com/inward/record.uri?eid=2-s2.0-0031458492&doi=10.1046%2fj.1523-1739.1997.95184.x&partnerID=40&md5=955f62cb5536f36039f3ebbf243487b2	Population ecology and foraging theory can be combined to simulate the population dynamics of hunter-gatherers and their prey resources. Such simulation study is important to issues of conservation because many of the population processes that link human foragers and their prey occur over time scales that elude both ethnographic and archaeological fieldwork. To demonstrate, we used the model to e…	NA	NA	NA	NA	NA	NA	NA	NA	NA
Frías-Alvarez P., Zúñiga-Vega J.J., Flores-Villela O.	A general assessment of the conservation status and decline trends of Mexican amphibians	2010	Biodiversity and Conservation	10.1007/s10531-010-9923-9	https://www.scopus.com/inward/record.uri?eid=2-s2.0-78249281980&doi=10.1007%2fs10531-010-9923-9&partnerID=40&md5=c1e601c4cd2c77a2e1355f48eeaa6c61	We present a review on the conservation status and population trends of the 372 amphibian species currently recognized for Mexico. We based our analyses on the information gathered by the International Union for the Conservation of Nature-the Global Amphibian Assessment (IUCN-GAA) as well as on available literature about imminent or potential threats to these organisms in Mexico. This country has…	0	1	Lithobates yavapaiensis	Local	Local	0	0	NA	0
Alves R.R.N., Borges A.K.M., Barboza R.R.D., Souto W.M.S., Gonçalves-Souza T., Provete D.B., Albuquerque U.P.	A global analysis of ecological and evolutionary drivers of the use of wild mammals in traditional medicine	2021	Mammal Review	10.1111/mam.12233	https://www.scopus.com/inward/record.uri?eid=2-s2.0-85097319423&doi=10.1111%2fmam.12233&partnerID=40&md5=2f21e7f62c45cae73e4a51729017a2b0	Ingredients derived from wild mammals are widely used in traditional remedies. Large datasets of traits, geographic ranges, and phylogeny are also available for mammals. Therefore, mammals are an ideal group in which to explore the ecological (e.g. range size, body mass) and evolutionary (i.e. shared ancestry) correlates of the use of animal-derived products in traditional medicine. In a global a…	1	0	0	0	0	0	0	0	0
Carranza A., zu Ermgassen P.S.E.	A Global Overview of Restorative Shellfish Mariculture	2020	Frontiers in Marine Science	10.3389/fmars.2020.00722	https://www.scopus.com/inward/record.uri?eid=2-s2.0-85091584562&doi=10.3389%2ffmars.2020.00722&partnerID=40&md5=e8fd21b933a312ed7a1a7efd26c5bf52	Farming of marine organisms (mariculture) represented 36% of global aquaculture, with mollusks representing 58.8% in live weight. Mollusk populations in some locations are, however, threatened by degradation of the ecosystems and/or over-fishing. This threat is increasingly being addressed through Restorative Shellfish Mariculture (RSM), as opposed to mariculture alone. There is no general consen…	0	0	NA	NA	NA	NA	0	NA	0
Cao Ngoc A., Wyatt T.	A Green Criminological Exploration of Illegal Wildlife Trade in Vietnam	2013	Asian Journal of Criminology	10.1007/s11417-012-9154-y	https://www.scopus.com/inward/record.uri?eid=2-s2.0-84878495465&doi=10.1007%2fs11417-012-9154-y&partnerID=40&md5=91059668c9d6d23e0a5363e92d41faf6	Illegal wildlife trade is a pervasive and destructive crime that is contributing to biodiversity loss and species extinction around the globe. This is particularly true in Vietnam where, it is proposed, the convergence of four factors creates the conditions for the illegal wildlife trade to flourish. The human-centered approach to Vietnam's diverse ecosystem, historic consumption of wildlife, rap…	1	0	0	0	0	0	0	0	0
Holechek J.	A growing population, rangelands and the future: The world's growing population will put added pressure on rangelands and the value of the services these lands provide	2001	Rangelands		https://www.scopus.com/inward/record.uri?eid=2-s2.0-0035710109&partnerID=40&md5=602d93b8019eab7b08cc236fb3920103	The major constraints that confront mankind worldwide over the next 50 years include food scarcity, water scarcity, water contamination, climatic change, air contamination, energy scarcity, farmland depletion and loss of bio-diversity. Destruction of rain forest is a particular concern because of the critical value of these areas in preventing climatic change and extinction of plant and animal sp…	No access	No access	No access	No access	No access	No access	No access	No access	No access
Shiffman D.S., Gallagher A.J., Wester J., Macdonald C.C., Thaler A.D., Cooke S.J., Hammerschlag N.	A letter of clarification from the authors of "trophy fishing for species threatened with extinction"	2015	Marine Policy	10.1016/j.marpol.2014.09.031	https://www.scopus.com/inward/record.uri?eid=2-s2.0-84921653346&doi=10.1016%2fj.marpol.2014.09.031&partnerID=40&md5=46cb4d4f29f9bc2683325a09f37613ed	A rejoinder to our recent paper suggests that there has been confusion over our central point. The 85 IUCN Red List Threatened species that the International Game Fish Association issues world records became threatened due to commercial overfishing, not recreational. However, given that they are threatened now, we have concerns about trophy fishing for them, at least in the current form that prec…	0	0	NA	NA	NA	NA	0	NA	0
Nkoghe D., Kone M.L., Yada A., Leroy E.	A limited outbreak of Ebola haemorrhagic fever in Etoumbi, Republic of Congo, 2005	2011	Transactions of the Royal Society of Tropical Medicine and Hygiene	10.1016/j.trstmh.2011.04.011	https://www.scopus.com/inward/record.uri?eid=2-s2.0-79960300859&doi=10.1016%2fj.trstmh.2011.04.011&partnerID=40&md5=6e69a9ca9cf15f123aa6cb30658db634	Ebolavirus has caused highly lethal outbreaks of haemorrhagic fever in the Congo basin. The 2005 outbreak in the Republic of Congo occurred in the Etoumbi district of Cuvette Ouest Department between April and May. The two index cases were infected while poaching. The sanitary response consisted of active surveillance and contact tracing, public awareness campaigns and community mobilization, cas…	NA	NA	NA	NA	NA	NA	NA	NA	NA
Tilker A., Nguyen A., Abrams J.F., Bhagwat T., Le M., Van Nguyen T., Nguyen A.T., Niedballa J., Sollmann R., Wilting A.	A little-known endemic caught in the South-east Asian extinction crisis: The Annamite striped rabbit Nesolagus timminsi	2020	ORYX	10.1017/S0030605318000534	https://www.scopus.com/inward/record.uri?eid=2-s2.0-85056870776&doi=10.1017%2fS0030605318000534&partnerID=40&md5=3451bf9cfe4a5c0c22727a692cdc9397	The Annamite mountains of Viet Nam and the Lao People's Democratic Republic (Lao) are an area of exceptional mammalian endemism but intensive poaching has defaunated much of the region, creating an extinction crisis for the endemic species. To make efficient use of limited conservation resources, it is imperative that conservation stakeholders obtain basic information about poorly known and threa…	0	0	NA	NA	NA	NA	0	NA	0
Wollkind D.J., Smith J.L.	A mathematical model of the paradox of enrichment in arthropods: comparison between theory and experiment.	1983	Northwest Science		https://www.scopus.com/inward/record.uri?eid=2-s2.0-0020916788&partnerID=40&md5=1e21026fde0f7d723673e6c917a9b6c2	The paradox of enrichment refers to a situation in which an originally stable predator-prey ecosystem is destabilized by tripling the food supply available to the herbivore, resulting in the extinction of both species due to overexploitation. An existing arthropod predator-prey model incorporating age structure in the carnivore is extended to include the effects of intraspecific carnivore competi…	0	0	NA	NA	NA	NA	0	0	0
Jyotsna K., Tandon A.	A mathematical model studying the survival of forest resource–dependent wildlife population in the presence of population pressure–induced mining activities	2017	Natural Resource Modeling	https://www.scopus.com/inward/record.uri?eid=2-s2.0-85028684665&doi=10.1111%2fnrm.12139&partnerID=40&md5=c16d8be210a791fef43e3227dcc5df47	Abstract: Keeping human–wildlife conflicts in mind, that are taking place as a result of shrinking forest area due to overgrowing human population and consequently, due to augmentation of mining projects in the forest region, here, a nonlinear mathematical model is developed. The model is formulated under the assumption that continuously growing human population and its increasing demands impose …	forest resources; Holling type-II; human population; mining activities; permanence; stability; wildlife population	NA	NA	NA	NA	NA	NA	NA	NA	NA	0
Rowcliffe J.M., Cowlishaw G., Long J.	A model of human hunting impacts in multi-prey communities	2003	Journal of Applied Ecology	10.1046/j.1365-2664.2003.00841.x	https://www.scopus.com/inward/record.uri?eid=2-s2.0-0141836722&doi=10.1046%2fj.1365-2664.2003.00841.x&partnerID=40&md5=0a53e89d6b1c3c1f6b210aa5aed43619	1. The hunting of wild animals for consumption by people currently threatens many species with extinction. In the tropics, where the threat is most acute, hunting frequently targets many prey species simultaneously, yet our understanding of the dynamics of hunting in such multi-prey systems is limited. This study addressed this issue by modelling the effects of human hunters on prey population dy…	NA	0	NA	NA	NA	NA	0	NA	0
Dodge D.R.	A molecular approach to Neanderthal extinction	2012	Quaternary International	10.1016/j.quaint.2010.11.003	https://www.scopus.com/inward/record.uri?eid=2-s2.0-84859783215&doi=10.1016%2fj.quaint.2010.11.003&partnerID=40&md5=96caf23cf0615bd939a0a08172898dde	The Neanderthal extinction approximately 30. ka. BP has been a contentious issue in archaeology, where the role of the deteriorating climate and/or the arrival of modern humans (from 40. ka. BP) could have played a part. By reconstructing the evolutionary and demographic model alongside a palaeo-climatic chronology, this can allow the changing demography over time to be observed, in order to view…	NA	0	NA	NA	NA	NA	0	0	0
Jyotsna K., Tandon A.	A nonlinear mathematical model investigating the sustainability of an urban system in the presence of haphazard urban development and excessive pollution	2018	Natural Resource Modeling	10.1111/nrm.12163	https://www.scopus.com/inward/record.uri?eid=2-s2.0-85043388964&doi=10.1111%2fnrm.12163&partnerID=40&md5=b59d21c1fbe5db36bcb5fa441d26acfc	Abstract: The study investigates the sustainability of an urban system in the presence of haphazard urban development taking place in cities, through the use of nonlinear model system of differential equations. Here, the urban system comprises of urban forests and population, along with different development activities and associated pollution. In addition to equilibrium points and their stabilit…	NA	NA	NA	NA	NA	NA	NA	NA	NA
Singh A., Gaur A., Shailaja K., Bala B.S., Singh L.	A novel microsatellite (STR) marker for forensic identification of big cats in India	2004	Forensic Science International	10.1016/j.forsciint.2004.01.015	https://www.scopus.com/inward/record.uri?eid=2-s2.0-1842614930&doi=10.1016%2fj.forsciint.2004.01.015&partnerID=40&md5=1fcaa74e99438d21ce77e7e231c047a4	India is the home to five of the eight majestic big cats of the world. The three major big cats namely, lion, tiger, and leopard are listed in the Schedule I of the Indian Wildlife Protection Act, 1972. Apart from the severe loss of the habitat, these are continuously facing the danger of extinction mainly due to poaching and hunting for their body parts, which are being greatly valued by apothec…	1	0	0	0	0	0	1	lion, tiger, and leopard in India	0
Lovari S.	A Partridge in Danger	1975	Oryx	10.1017/S0030605300013430	https://www.scopus.com/inward/record.uri?eid=2-s2.0-84974233588&doi=10.1017%2fS0030605300013430&partnerID=40&md5=25e1cb5a539273acc03f6cdf9b6b9d4e	The Italian grey partridge Perdix p. italica is in danger of extinction. It has been overhunted and stocks have been polluted by the importing and release of other subspecies. The author urges that the few small flocks of the pure native bird known to survive should be located and given strict protection. © 1975, Fauna and Flora International. All rights reserved.	NA	0	NA	NA	NA	NA	1	Grey partridge (Italian subspecies) Perdix p. italica	Yes. "Probably other factors are also involved, such as com- petition with pheasants and changes in crop cultures". Also, introduction of alien subspecies.
Drewes S.E., Crouch N.R., Mashimbye M.J., De Leeuw B.M., Horn M.M.	A phytochemical basis for the potential use of Warburgia salutaris (pepper-bark tree) leaves in the place of bark	2001	South African Journal of Science		https://www.scopus.com/inward/record.uri?eid=2-s2.0-0035691230&partnerID=40&md5=793e36734a40d023bc38c18bf5301603	Warburgia salutaris (Canellaceae) is an important, over-exploited African ethnomedicinal plant threatened with extinction in the wild. The presence of biologically active drimane sesquiterpenoid lactone constituents in the leaves, here demonstrated, provides the rational basis for their substitution for bark in ethnomedicine. Such replacement would permit more sustainable harvesting of Warburgia …	NA	0	NA	NA	NA	NA	1	Warburgia salutaris (Bertol.f.) Chiov.	0
Buckley R.C., Castley J.G., de Pegas F.V., Mossaz A.C., Steven R.	A Population Accounting Approach to Assess Tourism Contributions to Conservation of IUCN-Redlisted Mammal Species	2012	PLoS ONE	10.1371/journal.pone.0044134	https://www.scopus.com/inward/record.uri?eid=2-s2.0-84866321647&doi=10.1371%2fjournal.pone.0044134&partnerID=40&md5=8cf9067ab2b4c5b6e0588047d8c9aea7	Over 1,000 mammal species are red-listed by IUCN, as Critically Endangered, Endangered or Vulnerable. Conservation of many threatened mammal species, even inside protected areas, depends on costly active day-to-day defence against poaching, bushmeat hunting, invasive species and habitat encroachment. Many parks agencies worldwide now rely heavily on tourism for routine operational funding: >50% i…	NA	0	NA	NA	NA	NA	0	0	0
Whiterod N.S., Todd C.R., Zukowski S., Raymond S.M.C., Asmus M., Todd M.J.	A population model provides support for management decisions, enables ongoing research and reinforces strong partnerships to manage a threatened freshwater crayfish	2020	Aquatic Conservation: Marine and Freshwater Ecosystems	10.1002/aqc.3344	https://www.scopus.com/inward/record.uri?eid=2-s2.0-85091020320&doi=10.1002%2faqc.3344&partnerID=40&md5=99c2d8884efa8913b094f9dbf5e2117c	Many freshwater crayfish are threatened with extinction owing to varied threats such as urban development, pollution, over-harvest, and climate change, as well as invasive species. A recently published manuscript in Aquatic Conservation: Marine and Freshwater Ecosystems described a stochastic, age-based population model for the large freshwater crayfish Murray crayfish, Euastacus armatus, which i…	NA	0	NA	NA	NA	NA	0	NA	0
Storå J., Ericson P.G.P.	A prehistoric breeding population of harp seals (Phoca groenlandica) in the Baltic Sea	2004	Marine Mammal Science	10.1111/j.1748-7692.2004.tb01143.x	https://www.scopus.com/inward/record.uri?eid=2-s2.0-0347900612&doi=10.1111%2fj.1748-7692.2004.tb01143.x&partnerID=40&md5=6ed6e67c29b41f62caad9cb77a366fe3	The pelagic and gregarious, low Arctic harp seal (Phoca groenlandica) is the most common seal species in most refuse faunas from coastal hunter-gatherer sites dating from the late Atlantic to the early Subboreal period (ca. 4000-2000 cal B.C.) in the Baltic Sea. Our main objective was to examine the migration contra breeding population hypotheses regarding the Baltic harp seals. Analyses of epiph…		NA	NA	NA	NA	NA	NA	NA	NA
Zhao S.J., Lü B.Q., Li R.W., Zhu A.Y., Wu C.W.	A preliminary analysis of fishery resource exhaustion in the context of biodiversity decline	2016	Science China Earth Sciences	10.1007/s11430-015-5193-4	https://www.scopus.com/inward/record.uri?eid=2-s2.0-84955639939&doi=10.1007%2fs11430-015-5193-4&partnerID=40&md5=f8b7fa5c9fb81d5b4eefc51fecdd2ee0	Marine biodiversity in almost all oceans is being threatened at the genetic, species, and ecosystem levels. The marine ecosystem is being degraded and the extinction rate of marine organisms has accelerated. In this paper, the potential causes of fishery resource exhaustion in the East China Sea are analyzed, including the change in the stoichiometric composition of seawater with regard to the co…	0	0	0	0	0	0	1	Large yellow croaker (Larimichthys crocea)	0
Lv Y., Yuan R., Pei Y.	A prey-predator model with harvesting for fishery resource with reserve area	2013	Applied Mathematical Modelling	10.1016/j.apm.2012.07.030	https://www.scopus.com/inward/record.uri?eid=2-s2.0-84872497807&doi=10.1016%2fj.apm.2012.07.030&partnerID=40&md5=de267a2828f338c47ab060ed59666b7e	Considering that over exploitation would result in the extinction of the population, we propose and investigate a Holling II functional response prey-predator model with harvesting for fishery resource in a two-patch environment: a free fishing zone (patch 1) and a reserve zone (patch 2) where fishing is strictly prohibited. First, the presence of harvesting can impact the existence of equilibria…	0	0	0	0	0	0	0	0	0
Primack R.B.	A primer of conservation biology	1995	A primer of conservation biology		https://www.scopus.com/inward/record.uri?eid=2-s2.0-85041152076&partnerID=40&md5=5471dc17c8ef4ad877c0a18f6964dfd1	This introduction to conservation biology is divided into five chapters. The first covers definitions, economic and ethical considerations and biodiversity hotspots. Chapter two details the threats to biological diversity: rates of extinction; causes of extinction; habitat destruction, fragmentation and degradation/pollution; overexploitation; introduction of exotic species; increased disease spr…	1	0	0	0	0	0	0	0	Abstract only
Posthouwer C., Verheijden T.M.S., van Andel T.R.	A Rapid Sustainability Assessment of Wild Plant Extraction on the Dutch Caribbean Island of St. Eustatius	2016	Economic Botany	https://www.scopus.com/inward/record.uri?eid=2-s2.0-84991721543&doi=10.1007%2fs12231-016-9356-9&partnerID=40&md5=041ccb19479af17b048393379ec4d295	The Caribbean islands are considered a biodiversity hotspot, with high levels of endemism but also extreme levels of habitat loss. One factor causing local extinction or species scarcity is plant extraction by humans. Very few recent ethnobotanical studies exist for the Dutch Caribbean. We aimed to make a rapid sustainability assessment of wild plant harvesting on the island of St. Eustatius. A q…	Caribbean; Ethnobotany; Nature conservation; Sustainability; Wild plant harvesting	0	0	0	0	0	0	0	0	0
Recher H.F., Lim L.	A review of current ideas of the extinction, conservation and management of Australia's terrestrial vertebrate fauna	1990	Australian ecosystems. Proc. symposium, Geraldton, W.A. 1988		https://www.scopus.com/inward/record.uri?eid=2-s2.0-0025227347&partnerID=40&md5=ce141028a439c9440c5073a1504c889f	Of Australia's 1600 species of terrestrial vertebrates, nearly 300 are endangered, and 17 mammals, 3 birds, and 1 species of lizard have become extinct since European settlement in 1788. Extinction rates and the decline in the distribution and abundance of species has been greatest in the drier regions of the continent and where European settlement first occurred. Declines in the terrestrial vert…	No access	No access	No access	No access	No access	No access	No access	No access	No access
Kumar V., Van Staden J.	A review of Swertia chirayita (Gentianaceae) as a traditional medicinal plant	2016	Frontiers in Pharmacology	https://www.scopus.com/inward/record.uri?eid=2-s2.0-84962038964&doi=10.3389%2ffphar.2015.00308&partnerID=40&md5=936d51d6cee7f4b5a19d754aa77b21da	Swertia chirayita (Gentianaceae), a popular medicinal herb indigenous to the temperate Himalayas is used in traditional medicine to treat numerous ailments such as liver disorders, malaria, and diabetes and are reported to have a wide spectrum of pharmacological properties. Its medicinal usage is well-documented in Indian pharmaceutical codex, the British, and the American pharmacopeias and in di…	Biological activity; Conservation; Medicinal plant; Swertia chirayita; Traditional medicine	0	0	0	0	0	0	1	Swertia chirayita	0	0
Mantiquilla J.A., Shiao M.-S., Shih H.-C., Chen W.-H., Chiang Y.-C.	A review on the genetic structure of ecologically and economically important mangrove species in the Indo-West Pacific	2021	Ecological Genetics and Genomics	10.1016/j.egg.2020.100078	https://www.scopus.com/inward/record.uri?eid=2-s2.0-85098550831&doi=10.1016%2fj.egg.2020.100078&partnerID=40&md5=ec28e1abbff996b767ad949af7e7605f	Higher levels of genetic diversity were reported among the central populations of many mangrove species (Avicennia, Rhizophora, Bruguiera, Ceriops, Xylocaprus and Sonneratia) in the Indo-West Pacific (IWP) than those in the range limits. Interestingly, the highest proportions of variation were coming from individuals, and in some cases, among populations based on hierarchical analysis of molecula…	0	0	0	0	0	0	0	0	0
Mandal B., Mukherjee A., Banerjee S.	A review on the ichthyofaunal diversity in mangrove based estuary of Sundarbans	2013	Reviews in Fish Biology and Fisheries	10.1007/s11160-012-9300-8	https://www.scopus.com/inward/record.uri?eid=2-s2.0-84881028499&doi=10.1007%2fs11160-012-9300-8&partnerID=40&md5=b115d3641ae5f8892a46027e59949a96	The two great rivers of India the Ganga and the Brahmaputra form their estuary at the lower part of West Bengal and most of the part of this estuarine system is surrounded by Sundarban mangrove forest. This mangrove based estuarine ecosystem harbors a large number of fin fishes i.e. more or less 267 species of fishes which belong under 81 families. Estuary's own ecological characters and mangrove…	No access	No access	No access	No access	No access	No access	No access	No access	No access
Mair L., Ridley F.A., Fleming L.V., McGowan P.J.K.	A risk assessment framework to improve the efficiency of CITES	2019	Biological Conservation	10.1016/j.biocon.2019.108260	https://www.scopus.com/inward/record.uri?eid=2-s2.0-85074048001&doi=10.1016%2fj.biocon.2019.108260&partnerID=40&md5=c382f57aa4ebc0eacbe21534b2539150	Over-exploitation is a major threat to species and reported wildlife trade has quadrupled over the last four decades. The Convention on International Trade in Endangered Species of Wild Flora and Fauna (CITES) therefore remains an important mechanism in tackling species declines. Appropriate listing of species on CITES Appendices avoids both unwarranted trade-controls and unsustainable trade and …	1	0	NA	NA	NA	NA	0	NA	0
Anderson A.B., Fiuza T.M.J., Araujo G.S., Canterle A.M., Canto L.M.C., Freitas R.H.A., Gadig O.B.F., Floeter S.R.	A safe haven for potential reproductive aggregations of the critically endangered Brazilian guitarfish (Pseudobatos horkelii)	2021	Journal of Fish Biology	10.1111/jfb.14880	https://www.scopus.com/inward/record.uri?eid=2-s2.0-85113842725&doi=10.1111%2fjfb.14880&partnerID=40&md5=a453cf751f05e70ff94021d16482a035	Brazilian endemic batoid elasmobranch populations have declined dramatically in the past 40 years due to anthropic activities (e.g., overfishing). The Brazilian guitarfish, Pseudobatos horkelii, included in the IUCN red list of endangered species [Critically Endangered (CR)], has been captured as by-catch by trawling fishing boats to the edge of extinction. Despite governmental conservation initi…	0	0	0	0	0	0	1	Pseudobatos horkelii	1
Cruz V.P.D., Adachi A.M.C.D.L., Ribeiro G.D.S., Oliveira P.H.D., Oliveira C.D., Oriano Junior R., Freitas R.H.A.D., Foresti F.	A shot in the dark for conservation: Evidence of illegal commerce in endemic and threatened species of elasmobranch at a public fish market in southern Brazil	2021	Aquatic Conservation: Marine and Freshwater Ecosystems	10.1002/aqc.3572	https://www.scopus.com/inward/record.uri?eid=2-s2.0-85105033727&doi=10.1002%2faqc.3572&partnerID=40&md5=614d40149b7b6c761acf7422ab6d9df4	The illegal sale of endangered elasmobranchs has been recorded in a number of different Brazilian states, where sharks and rays are being marketed primarily as ‘cação’ or ‘viola’. Brazil is ranked among the top 10 nations worldwide that harvest most sharks, causing an immeasurable impact on the local elasmobranch populations. The present study applied the DNA barcoding technique, based on the cyt…	0	0	0	0	0	0	0	0	0
Ren W., Yang G., Wei F., Hu J.	A simulation model for population viability analysis of giant panda in Mabian Dafengding Nature Reserve	2002	Acta Theriologica Sinica		https://www.scopus.com/inward/record.uri?eid=2-s2.0-0037671426&partnerID=40&md5=c2321ac77cc44fa67e184928dc6b0022	A simulation model for population viability analysis of giant panda (Ailuropoda melanoleuca) inhabiting in Mabian Defending Nature Reserve was conducted by using software Vortex 7.3. The simulation shows that the population size of giant panda for the next 100 years is to decline even without density limitation, inbreeding depression, and catastrophe. When considering inbreeding depression, the p…	No access	No access	No access	No access	No access	No access	No access	No access	No access
Holdaway R.N.	A spatio-temporal model for the invasion of the New Zealand archipelago by the Pacific rat Rattus exulans	1999	Journal of the Royal Society of New Zealand	10.1080/03014223.1999.9517586	https://www.scopus.com/inward/record.uri?eid=2-s2.0-0032719353&doi=10.1080%2f03014223.1999.9517586&partnerID=40&md5=5e060f5b742ea1fd7e49641b060c8221	New Zealand is at the southern limits of the human-extended geographic range of the Pacific rat Rattus exulans On the two main islands, radiocarbon dates on rat bones from natural sites show that rat populations were established more than 1000 years before permanent human settlement, presumably during transient visits by Polynesian voyagers Both main islands were colonised after these first conta…	0	0	0	0	0	0	0	0	0
Juergens J., Bruslund S., Staerk J., Oegelund Nielsen R., Shepherd C.R., Leupen B., Krishnasamy K., Chng S.C.L., Jackson J., da Silva R., Bagott A., Alves R.R.N., Conde D.A.	A standardized dataset for conservation prioritization of songbirds to support CITES	2021	Data in Brief	10.1016/j.dib.2021.107093	https://www.scopus.com/inward/record.uri?eid=2-s2.0-85106948900&doi=10.1016%2fj.dib.2021.107093&partnerID=40&md5=f47b492de48d19a9415c77e527965ccf	In this article we present a standardized dataset on 6659 songbirds (Passeriformes) highlighting information relevant to species conservation prioritization with a main focus to support the Convention on International Trade in Endangered Species of Wild Fauna and Flora (CITES). Data were collected from both scientific and grey literature as well as several online databases. The data are structure…	0	0	0	0	0	0	0	0	0
Neuman M.J., Wang S., Busch S., Friedman C., Gruenthal K., Gustafson R., Kushner D., Stierhoff K., Vanblaricom G., Wright S.	A Status Review of Pinto Abalone (Haliotis kamtschatkana) Along the West Coastof North America: Interpreting Trends, Addressing Uncertainty, and Assessing Risk for a Wide-Ranging Marine Invertebrate	2018	Journal of Shellfish Research	10.2983/035.037.0415	https://www.scopus.com/inward/record.uri?eid=2-s2.0-85055832428&doi=10.2983%2f035.037.0415&partnerID=40&md5=d46586bffe0c333819ceb60c0cd3d54e	Pinto abalone (Haliotis kamtschatkana), the widest ranging abalone species in North America, occurs from Alaska, United States to Central Baja California, Mexico. The species has been observed in intertidal and subtidal habitats from 0 to 40mdepth. The best available data indicate that pinto abalone abundance has declined in many areas throughout the species' range due to fisheries harvest. Subsi…	0	0	NA	NA	NA	NA	1	Haliotis kamtschatkana; Enhydra lutris	0
Ma X., Tan C., Zhu D., Gang D.R.	A survey of potential huperzine A natural resources in China: The Huperziaceae	2006	Journal of Ethnopharmacology	10.1016/j.jep.2005.08.042	https://www.scopus.com/inward/record.uri?eid=2-s2.0-32544459593&doi=10.1016%2fj.jep.2005.08.042&partnerID=40&md5=21ede6969c16ad30a6ca416e46e64d3f	The Huperziaceae is comprised of two genera, Huperzia and Phlegmariurus. Because of the content of Lycopodium alkaloids like huperzine A, which are used to treat a number of human ailments, plants of the Huperziaceae are experiencing a rapid decline in China, mostly due to over-harvesting. Because of this trend, we engaged from 1995 to 2001 in an investigation of the natural resources of the Hupe…	0	0	0	0	0	0	1	Huperzia serrata and Huperziaceae species	0
Van Camp J.	A surviving herd of endangered wood bison at Hook Lake, NWT?	1989	Arctic	https://www.scopus.com/inward/record.uri?eid=2-s2.0-0024932595&doi=10.14430%2farctic1672&partnerID=40&md5=1c0798ea76f2247d34956a0e5f6c8b0b	Bison in the Hook Lake area are classified and managed as low value, diseased, plains bison Bison bison bison × wood bison B. b. athabascae hybrids. The hypothesis of universal hybridization is not supported by confirmed samples of relatively pure wood bison. A proposed limited gene flow hypothesis predicts that: 1) introduced plains bison did not swamp all of the wood bison gene pools; 2) moveme…		0	0	0	0	0	0	0	0	0	0
Heighton S.P., Gaubert P.	A timely systematic review on pangolin research, commercialization, and popularization to identify knowledge gaps and produce conservation guidelines	2021	Biological Conservation	10.1016/j.biocon.2021.109042	https://www.scopus.com/inward/record.uri?eid=2-s2.0-85102068397&doi=10.1016%2fj.biocon.2021.109042&partnerID=40&md5=8c426a7d2c36f65d95b5e2a7d9bbc66c	Conservationists can benefit from encompassing research, social, and economic aspects of conservation issues to produce holistic conservation guidelines. Pangolins have become a taxon of conservation eminence as they continue to be poached and trafficked to extinction, and have been mislabeled as potential intermediary hosts of SARS-CoV-2 which is responsible for the COVID-19 pandemic. Applying a…	1	0	0	0	0	0	0	0	0
Okey T.A., Banks S., Born A.F., Bustamante R.H., Calvopiña M., Edgar G.J., Espinoza E., Fariña J.M., Garske L.E., Reck G.K., Salazar S., Shepherd S., Toral-Granda V., Wallem P.	A trophic model of a Galápagos subtidal rocky reef for evaluating fisheries and conservation strategies	2004	Ecological Modelling	10.1016/j.ecolmodel.2003.09.019	https://www.scopus.com/inward/record.uri?eid=2-s2.0-10744219671&doi=10.1016%2fj.ecolmodel.2003.09.019&partnerID=40&md5=a5baf00366fcb58de792da19de1685c9	A balanced trophic model of a Galápagos rocky reef system was constructed using Ecopath and Ecosim. The Ecopath approach allowed characterization of food web structure through integration of disparate ecosystem information derived from many years of study of Galápagos shallow-water rocky reefs. Ecosim and Ecospace routines enabled us to explore various hypotheses about system dynamics as well as …	0	0	0	0	0	0	1	Stichopus fuscus	0
Béné C., Doyen L., Gabay D.	A viability analysis for a bio-economic model	2001	Ecological Economics	10.1016/S0921-8009(00)00261-5	https://www.scopus.com/inward/record.uri?eid=2-s2.0-0035090254&doi=10.1016%2fS0921-8009%2800%2900261-5&partnerID=40&md5=928e2ddcea7a7cead164e47157a496c9	This paper presents a simple dynamic model dealing with the management of a marine renewable resource. But instead of studying the ecological and economic interactions in terms of equilibrium or optimal control, we pay much attention to the viability of the system or, in a symmetric way, to crisis situations. These viability/crisis situations are defined by a set of economic and biological state …	0	0	NA	NA	NA	NA	0	NA	0
Marsden S.J., Royle K.	Abundance and abundance change in the world's parrots	2015	Ibis	10.1111/ibi.12236	https://www.scopus.com/inward/record.uri?eid=2-s2.0-84925347220&doi=10.1111%2fibi.12236&partnerID=40&md5=4b5b2ec110e3d3e43fc797241c2d7ede	Estimates of population density and abundance change (differences in density or encounter rates across land uses or time periods) form the cornerstone of much of our knowledge of species' responses to environmental conditions, extinction risks and potential conservation actions. Gathering baseline data on abundance of the world's c. 10 000 bird species and monitoring trends in the light of rapidl…	1	0	NA	NA	NA	NA	0	NA	0
Ackers B.	Accounting for rhinos – the case of South African National Parks (SANParks)	2019	Social Responsibility Journal	10.1108/SRJ-10-2017-0198	https://www.scopus.com/inward/record.uri?eid=2-s2.0-85056118342&doi=10.1108%2fSRJ-10-2017-0198&partnerID=40&md5=7397b7e6df6f054c93df9e5916981e53	Purpose: Biodiversity is required to sustain life on earth, but the rampant growth in the illegal wildlife trade has created a global conservation challenge, where the African continent is one of the primary casualties. This paper aims to explore how South African National Parks (SANParks) (as the custodian of the largest population of rhinos in the wild) accounts to its stakeholders about how it…	0	0	NA	NA	NA	NA	1	Rhinocerotidae, with specific reference to Ceratotherium simum simum and Diceros bicornis	0
Helmer L., Farrell P., Hendy I., Harding S., Robertson M., Preston J.	Active management is required to turn the tide for depleted Ostrea edulis stocks from the effects of overfishing, disease and invasive species	2019	PeerJ	10.7717/peerj.6431	https://www.scopus.com/inward/record.uri?eid=2-s2.0-85063680260&doi=10.7717%2fpeerj.6431&partnerID=40&md5=91be9032b9402925d1ca68c94d243ac1	The decline of the European oyster Ostrea edulis across its biogeographic range has been driven largely by over-fishing and anthropogenic habitat destruction, often to the point of functional extinction. However, other negatively interacting factors attributing to this catastrophic decline include disease, invasive species and pollution. In addition, a relatively complex life history characterize…	0	0	NA	NA	NA	NA	1	Ostrea edulis	0
Seijas A.E., Cuevas L H., González N.	Adaptation of captive-reared spectacled caiman (Caiman crocodilus) to the natural environment [Adaptación al medio natural de babas (Caiman crocodilus) criadas en cautiverio]	2003	Interciencia		https://www.scopus.com/inward/record.uri?eid=2-s2.0-0242332827&partnerID=40&md5=b6d8a795a9e2818ad45a5aa196bb9e3c	The adaptation to the natural environment of the spectacled caiman (Caiman crocodilus) raised in captivity and released before the dry season (november-december 1992, 676 individuals) and at the beginning of the rainy season (April-July 1993, 496 individuals) in water bodies of El Cedral ranch, Apure state, Venezuela, was evaluated. The recapture of 210 individuals, between 26 and 523 days after …	No access	No access	No access	No access	No access	No access	No access	No access	No access
Abe T.	Adaptation of Japanese kissing loach (Parabotia curta) to floodplain environment and conservation and restoration of their spawning ground	2012	Ecology and Civil Engineering	10.3825/ece.15.243	https://www.scopus.com/inward/record.uri?eid=2-s2.0-84877278488&doi=10.3825%2fece.15.243&partnerID=40&md5=1865354864f110686a975c6c2dc6d490	Japanese kissing loach Parabotia curta (Cypriniformes, Botiidae) is one of the most endangered freshwater fishes in Japan. This species inhabits in a narrow region of western Honshu Island. The loach inhabits rivers and irrigation channels with gravel substrates hiding in crevices or holes, and spawns for a few days in the early rainy season at temporarily submerged, flooded grounds, which were o…	0	0	NA	NA	NA	NA	0	0	0
Deb J.C., Phinn S., Butt N., McAlpine C.A.	Adaptive management and planning for the conservation of four threatened large Asian mammals in a changing climate	2019	Mitigation and Adaptation Strategies for Global Change	10.1007/s11027-018-9810-3	https://www.scopus.com/inward/record.uri?eid=2-s2.0-85046036389&doi=10.1007%2fs11027-018-9810-3&partnerID=40&md5=baf938bb8b6ff45cd4e5e536f1ebb978	Mammals can serve as an indicator of global climate change impacts on species’ distributions due to the wide range of ecological niches they utilize. Tropical Asia encompasses several biodiversity hotspots, is the largest reservoir of mammalian diversity on earth, and has already experienced the extinction of several mammal species either regionally or locally. Global climate change could become …	1	0	NA	NA	NA	NA	0	NA	0
Yang R., Ford B., Tambe M., Lemieux A.	Adaptive resource allocation for wildlife protection against illegal poachers	2014	13th International Conference on Autonomous Agents and Multiagent Systems, AAMAS 2014		https://www.scopus.com/inward/record.uri?eid=2-s2.0-84910021983&partnerID=40&md5=39ad0552cc5e988d386e6c67cccd923b	Illegal poaching is an international problem that leads to the extinction of species and the destruction of ecosystems. As evidenced by dangerously dwindling populations of endangered species, existing anti-poaching mechanisms are insufficient. This paper introduces the Protection Assistant for Wildlife Security (PAWS) application - a joint deployment effort done with researchers at Uganda's Quee…	1	0	NA	NA	nA	NA	0	NA	0
Gilljam D., Curtsdotter A., Ebenman B.	Adaptive rewiring aggravates the effects of species loss in ecosystems	2015	Nature Communications	10.1038/ncomms9412	https://www.scopus.com/inward/record.uri?eid=2-s2.0-84942155000&doi=10.1038%2fncomms9412&partnerID=40&md5=64c30285f8b763c46da7d64e4e6e783d	Loss of one species in an ecosystem can trigger extinctions of other dependent species. For instance, specialist predators will go extinct following the loss of their only prey unless they can change their diet. It has therefore been suggested that an ability of consumers to rewire to novel prey should mitigate the consequences of species loss by reducing the risk of cascading extinction. Using a…	0	0	NA	NA	NA	NA	0	NA	0
Yamani M., Ramadhani S., Erwin, Helmi, Hartati, Najwan J.	Adjusting the conservation values through common and traditional laws to protect turtles: The case of Enggano Island	2020	International Journal of Scientific and Technology Research		https://www.scopus.com/inward/record.uri?eid=2-s2.0-85082531482&partnerID=40&md5=e970680a8bcced19d94cdcc9c444fdcd	The population of turtles in the sea of Enggano Island is threatened with extinction, due to over-exploitation regardless of its protection. The government has regulated turtle protection by establishing Law Number 5 of 1990 concerning Conservation of Natural Resources and Ecosystems. The functionaries of the customary law of the Enggano also made a similar effort by developing material on the co…	0	0	NA	NA	NA	NA	0	NA	0
Perumal S., Thirunavukkarasu A.R., Pachiappan P.	Advances in marine and brackishwater aquaculture	2015	Advances in Marine and Brackishwater Aquaculture	10.1007/978-81-322-2271-2	https://www.scopus.com/inward/record.uri?eid=2-s2.0-84943258808&doi=10.1007%2f978-81-322-2271-2&partnerID=40&md5=9bab8538574d62e14d54d75b0d91d7a0	This book compiles the latest findings in the field of marine and brackishwater aquaculture. It covers significant topics such as techniques of culture of live feeds (microalgae, rotifer, Artemia, marine copepod & polychaetes), while also highlighting vital themes like the culture and applications of free and marine sponge associated microbial probiotics, controlled breeding, seed production and …	No access	No access	No access	No access	No access	No access	No access	No access	No access
Gholami S., McCarthy S., Dilkina B., Plumptre A., Tambe M., Driciru M., Wanyama F., Rwetsiba A., Nsubaga M., Mabonga J., Okello T., Enyel E.	Adversary models account for imperfect crime data: Forecasting and planning against real-world poachers	2018	Proceedings of the International Joint Conference on Autonomous Agents and Multiagent Systems, AAMAS		https://www.scopus.com/inward/record.uri?eid=2-s2.0-85054612520&partnerID=40&md5=8054ce5092ab09c8f3b2901609e6303a	Poachers are engaged in extinction level wholesale slaughter, so it is critical to harness historical data for predicting poachers' behavior. However, in these domains, data collected about adversarial actions are remarkably imperfect, where reported negative instances of crime may be mislabeled or uncertain. Unfortunately, past attempts to develop predictive and prescriptive models to address th…	0	0	NA	NA	NA	NA	0	NA	0
Butynski T.M., Schaaf C.D., Hearn G.W.	African buffalo Syncerus caffer extirpated on Bioko Island, Equatorial Guinea	1997	Journal of African Zoology		https://www.scopus.com/inward/record.uri?eid=2-s2.0-0031404278&partnerID=40&md5=d9fb1724294108fa14af8b3ff7558cd7	There is evidence for the former, widespread, occurrence of the African forest buffalo on Bioko Island, Equatorial Guinea. No indication of surviving individuals was found during 4.5 months of field surveys on Bioko Island between 1986 and 1992. This species was probably extirpated from the island sometime between 1860 and 1910 as a result of over-hunting.	No access	No access	No access	No access	No access	No access	No access	No access	No access
Ribbink A.J.	African lakes and their fishes: conservation scenarios and suggestions	1987	Environmental Biology of Fishes	10.1007/BF00002733	https://www.scopus.com/inward/record.uri?eid=2-s2.0-0023479786&doi=10.1007%2fBF00002733&partnerID=40&md5=86f6e89f5fe65d14cc9818ebf85d8763	Man has been associated with a variety of lakes throughout his evolutionary history in Africa. Lakeside dwellers have a close association with and understanding of these lakes. In the past four decades, however, overexploitation, introductions of alien fishes and the possibility of oil pollution present frightening prospects of irreversible losses and massive extinction. The development of scient…	0	0	NA	NA	NA	NA	1	300 species of fish	Invasives
Horwood J.	After Beverton and Holt	2009	Advances in Fisheries Science: 50 years on from Beverton and Holt	10.1002/9781444302653.ch3	https://www.scopus.com/inward/record.uri?eid=2-s2.0-84889469133&doi=10.1002%2f9781444302653.ch3&partnerID=40&md5=783d01dbc84ac5610c944a30b36c2391	"Beverton and Holt" is best known for the simple theory of fishing providing a quantitative approach to the definition of overfishing. This chapter reviews subsequent advances in the theory of fishing. Incorporation of stock-recruit relationships gave the concept of recruitment-overfishing and extinction. Both approaches allow determination of maximum sustainable yield and economic yield. However…	0	0	NA	NA	NA	NA	0	NA	0
Röling N.G., Jiggins J.	Agents in adaptive collaborative management: The logic of collective cognition	2001	Biological Diversity: Balancing Interests through Adaptive Collaborative Management	10.1201/9781420042597	https://www.scopus.com/inward/record.uri?eid=2-s2.0-42049122661&doi=10.1201%2f9781420042597&partnerID=40&md5=daf3fdf90ef1e4165dd772db69d974bb	People have become a major force of nature. Jane Lubchenco (1998) drew this conclusion in her 1997 Presidential Address to the American Association for the Advancement of Science based on the following observations:• Between one third and one half of the Earth’s land surface has been transformed by human action; • The carbon dioxide concentration in the biosphere has increased by nearly 30% since…	No access	No access	No access	No access	No access	No access	No access	No access	No access
Di Lorenzo T., Galassi D.M.P.	Agricultural impact on Mediterranean alluvial aquifers: Do groundwater communities respond?	2013	Fundamental and Applied Limnology	10.1127/1863-9135/2013/0398	https://www.scopus.com/inward/record.uri?eid=2-s2.0-84880027689&doi=10.1127%2f1863-9135%2f2013%2f0398&partnerID=40&md5=8b3b4689fce30dc447870463a87e2b26	In Mediterranean countries agricultural development heavily depends on groundwater availability due to arid and semi-arid climate and poor surface-water resources. Agriculture represents one of the most relevant pressures which generate impacts in alluvial aquifers by means of fertilizers and pesticides usage and groundwater overexploitation. Until now, very few studies have addressed the ecologi…	0	0	NA	NA	NA	NA	0	NA	0
Chao H.-C., Wu H.-T., Tseng F.-H.	AIS meets IoT: A network security mechanism of sustainable marine resource based on edge computing	2021	Sustainability (Switzerland)	10.3390/su13063048	https://www.scopus.com/inward/record.uri?eid=2-s2.0-85103086892&doi=10.3390%2fsu13063048&partnerID=40&md5=232854f29cd9edc9b84176c9f9151084	The sustainable utilization of marine resources is a vital issue to enrich marine life and to prevent species extinction caused by overfishing. Nowadays, it is common that commercial and smaller vessels are equipped with an Automatic Identification System (AIS) and GPS for better vessel tracking to avoid vessel collision as well as mayday calls. Additionally, governments can monitor vessels’ sea …	0	0	0	0	0	0	0	0	0
Tourenq C., Combreau O., Lawrence M., Pole S.B., Spalton A., Xinji G., Al Baidani M., Launay F.	Alarming houbara bustard population trends in Asia	2005	Biological Conservation	10.1016/j.biocon.2004.03.031	https://www.scopus.com/inward/record.uri?eid=2-s2.0-4143150772&doi=10.1016%2fj.biocon.2004.03.031&partnerID=40&md5=6d5db7c66960a55f1c81de1d5882f4d2	Relative abundance and density estimates of Asian houbara were assessed during the breeding season in two breeding grounds of migrant populations (China and south Kazakhstan) and in one breeding ground of a resident population (Oman), between 1998 and 2002. For the study period, the relative abundance was from 0.004 to 0.06 individual per km driven and density estimates varied from 0.01 to 0.2 ho…	0	0	0	0	0	0	1	Asian houbara bustard (Chlamydotis macqueenii)	0
Aldanondo-Aristizabal N., Domínguez-Álvarez S., Gil-Rodríguez M.C.	Algal diversity associated with Patella candei candei D'Orbigny, 1840 (a limpet on the verge of extinction) on the island of Fuerteventura [Diversidad algal asociada a Patella candei candei D'Orbigny, 1840, una lapa en peligro de extinción en la isla de Fuerteventura]	2003	Boletin - Instituto Espanol de Oceanografia		https://www.scopus.com/inward/record.uri?eid=2-s2.0-26244443849&partnerID=40&md5=ef027f799257609f9b96ddbbf7210ec2	Environmental degradation and over-fishing have taken the limpet Patella candei candei D'Orbigny, 1840 to the brink of extinction in the Canaries archipelago, where only a few populations persist on the island of Fuerteventura. Efforts to conserve this endemic Macaronesic species are centred on characterising the habitats of these different populations. Seaweed is an important resource in the fee…	0	0	NA	NA	NA	NA	1	Patella candei candei	0
Rathore M.S., Kheni J.	Alginate Encapsulation and In Vitro Plantlet Regeneration in Critically Endangered Medicinal Plant, Withania coagulans (Stocks) Dunal	2017	Proceedings of the National Academy of Sciences India Section B - Biological Sciences	10.1007/s40011-015-0577-y	https://www.scopus.com/inward/record.uri?eid=2-s2.0-85014872044&doi=10.1007%2fs40011-015-0577-y&partnerID=40&md5=49628a52b2ea95192debd0bede1776dd	Withania coagulans (Stocks) Dunal (family: Solanaceae) is critically endangered medicinal plant which needs immediate attention for in vivo and in vitro conservation. The authors reported alginate encapsulation of micro-cuttings and efficient in vitro plantlet regeneration in W. coagulans for rapid multiplication, short term storage and germplasm distribution. The in vitro established multiple sh…	0	0	NA	NA	NA	NA	1	Withania coagulans	0
Morales M.A., Morris W.F., Wilson W.G.	Allee dynamics generated by protection mutualisms can drive oscillations in trophic cascades	2008	Theoretical Ecology	10.1007/s12080-007-0006-9	https://www.scopus.com/inward/record.uri?eid=2-s2.0-44449093718&doi=10.1007%2fs12080-007-0006-9&partnerID=40&md5=8fb53b8cbb80646891a53cf3ab3fb6aa	Understanding the relative effect of top predators and primary producers on intermediate trophic levels is a key question in ecology. Most previous work, however, has not considered either realistic nonlinearities in feedback between trophic levels or the effect of mutualists on trophic cascades. Here, we develop a realistic model for a protection mutualism that explicitly includes interactions b…	0	0	NA	NA	NA	NA	0	NA	0
McDonald-Madden E., Chadès I., McCarthy M.A., Linkie M., Possingham H.P.	Allocating conservation resources between areas where persistence of a species is uncertain	2011	Ecological Applications	10.1890/09-2075.1	https://www.scopus.com/inward/record.uri?eid=2-s2.0-79955508760&doi=10.1890%2f09-2075.1&partnerID=40&md5=7ddb266cb876a29cf1f5e6a8c74b5548	Research on the allocation of resources to manage threatened species typically assumes that the state of the system is completely observable; for example whether a species is present or not. The majority of this research has converged on modeling problems as Markov decision processes (MDP), which give an optimal strategy driven by the current state of the system being managed. However, the presen…	1	0	0	0	0	0	0	0	0
Zamani A., Saaksjarvi I.E., Prendini L.	Amateur venom-extraction business may hasten extinction of scorpions	2021	Arachnologische Mitteilungen	https://www.scopus.com/inward/record.uri?eid=2-s2.0-85105676274&doi=10.30963%2faramit6103&partnerID=40&md5=528520edaf0b035285fdc57b3c27f0bc	The pharmacological utility of various biochemical compounds in scorpion venom offers promise in several research fields but its potential economic value has placed pressure on scorpion populations already threatened by habitat destruction and overharvesting for the international trade in exotic pets. Since at least 2016, several countries in Africa and Asia reported an increase in the number of …	biodiversity; conservation; Iran; Middle East; Scorpiones; venom milking	0	0	0	0	0	0	0	0	0	0
Sawyer R.T.	America's wetland: An environmental and cultural history of tidewater Virginia and North Carolina	2010	America's Wetland: An Environmental and Cultural History of Tidewater Virginia and North Carolina		https://www.scopus.com/inward/record.uri?eid=2-s2.0-84891583915&partnerID=40&md5=70607185343b4c8a161f685fa48e3bda	The geologically ancient Tidewater region of southeastern Virginia and northeastern North Carolina rests precariously atop millions of years of erosion from the nearby Appalachian Mountains. An immense wetland at near sea level, it is host to every conceivable body of fresh water, ranging from brooding swamps and large hidden lakes to sluggish blackwater rivers and brackish sounds (one of which w…	0	0	NA	NA	NA	NA	0	NA	0
Robbins M.M., Boesch C.	Among African apes: Stories and photos from the field	2011	Among African Apes: Stories and Photos from the Field		https://www.scopus.com/inward/record.uri?eid=2-s2.0-84882962486&partnerID=40&md5=a0380d2ec05a44d9eda292c094ae6685	These compelling stories and photographs take us to places like Bwindi Impenetrable National Park in Uganda, Ivindo National Park in Gabon, and the Taï National Park in Cǒte d'Ivoire for an intimate and revealing look at the lives of African wild apes-and at the lives of the humans who study them. In tales of adventure, research, and conservation, veteran field researchers and conservationists de…	No access	No access	No access	No access	No access	No access	No access	No access	No access
Kolby J.E.	Amphibia: Global amphibian declines caused by an emerging infectious disease and inadequate immune responses	2018	Advances in Comparative Immunology	10.1007/978-3-319-76768-0_29	https://www.scopus.com/inward/record.uri?eid=2-s2.0-85064101545&doi=10.1007%2f978-3-319-76768-0_29&partnerID=40&md5=5ecc092c133a521d8ace2b065edfcfc1	There are approximately 7000 described species of amphibians in the world, and many are currently in decline. In today’s rapidly developing world, biodiversity loss represents a growing threat to global health, and highly virulent wildlife diseases are emerging with greater frequency. The amphibian chytrid fungus Batrachochytrium dendrobatidis (Bd) has recently become the first known pathogen to …	0	0	NA	NA	NA	NA	0	NA	0
Whitfield S.M., Lips K.R., Donnelly M.A.	Amphibian Decline and Conservation in Central America	2016	Copeia	https://www.scopus.com/inward/record.uri?eid=2-s2.0-84974785080&doi=10.1643%2fCH-15-300&partnerID=40&md5=6fa82c382c6f04e5aca1357177a6f4d5	Central America hosts a diverse, unique, and imperiled amphibian fauna, and for decades Central America been a major epicenter of research into amphibian decline and conservation. In this critical and quantitative review, we synthesize current knowledge regarding amphibian decline and conservation in the seven countries that constitute Central America. There are 495 currently recognized amphibian…		0	0	0	0	0	0	0	0	0	0
Velo-Antón G., Rodríguez D., Savage A.E., Parra-Olea G., Lips K.R., Zamudio K.R.	Amphibian-killing fungus loses genetic diversity as it spreads across the New World	2012	Biological Conservation	10.1016/j.biocon.2011.12.003	https://www.scopus.com/inward/record.uri?eid=2-s2.0-84857455581&doi=10.1016%2fj.biocon.2011.12.003&partnerID=40&md5=a880fda146e9e1d0fb540ec9c9fb2d56	Emergent infectious diseases are a severe threat to global biodiversity, thus conservation biologists need to understand the emergence, spread, and evolution of pathogens to identify factors driving disease outbreaks. Amphibian chytridiomycosis is a recently emerged amphibian disease caused by the fungus Batrachochytrium dendrobatidis (Bd) that has led to species extinctions and declines worldwid…	0	0	NA	NA	NA	NA	0	0	0
Bloesch J., Jones T., Reinartz R., Striebel B.	An action plan for the conservation of sturgeons (Acipenseridae) in the Danube River Basin	2006	Osterreichische Wasser- und Abfallwirtschaft	10.1007/BF03165708	https://www.scopus.com/inward/record.uri?eid=2-s2.0-33745606463&doi=10.1007%2fBF03165708&partnerID=40&md5=318c918cbe2520cbc621d8a2841d77f3	Six species of sturgeons are native to the Danube River Basin, five are classified as either 'Endangered' or 'Critically Endangered', and one 'Vulnerable' according to the 2004 IUCN Red List of Threatened Species. In fact, one of the five endangered species, the Atlantic sturgeon (Acipenser sturio), is already extinct in the Danube River Basin. The key threats to Danube sturgeons include: Over-ex…	0	1	Acipenser sturio; Huso huso; ACIPENSER STELLATUS	Local	International	habitat loss and degradation, including the disruption of spawning migrations and pollution	1	Danube poplations of Sturgeons	0
Gomez L., Wright B., Shepherd C.R., Joseph T.	An analysis of the illegal bear trade in India	2021	Global Ecology and Conservation	10.1016/j.gecco.2021.e01552	https://www.scopus.com/inward/record.uri?eid=2-s2.0-85103797790&doi=10.1016%2fj.gecco.2021.e01552&partnerID=40&md5=649023997983965030065a2889e01926	Throughout the range of bears in Asia, a combination of threats - loss of suitable habitat, increasing human conflict, illegal wildlife trade - are pushing bear populations towards extinction. But studies in Asia are showing that indiscriminate poaching and illegal trade are increasingly becoming the main driver of species extinctions. Here we examine seizure data and poaching incidents involving…	0	0	0	0	0	0	1	Bears in Asia	0
Crookes D.J., Blignaut J.N.	An approach to determine the extinction risk of exploited populations	2019	Journal for Nature Conservation	10.1016/j.jnc.2019.125750	https://www.scopus.com/inward/record.uri?eid=2-s2.0-85073119956&doi=10.1016%2fj.jnc.2019.125750&partnerID=40&md5=5fac75e1208458262bde39635718dd08	We propose a method for assessing the persistence of species where the resource is harvested. Four sustainability measures are employed, namely a population measure, a harvest measure, a profitability measure and a catchability measure. These are used to assess the sustainability of two natural resources representing terrestrial and aquatic species, namely White Rhino (Ceratotherium simum) and So…	1	1	Ceratotherium simum	Local	International	NA	1	Ceratotherium simum and Haliotis Midae	Loss of natural breeding stock for commercial abalone farming
Combreau O., Launay F., Lawrence M.	An assessment of annual mortality rates in adult-sized migrant houbara bustards (Chlamydotis [undulata] macqueenii)	2001	Animal Conservation	10.1017/S1367943001001160	https://www.scopus.com/inward/record.uri?eid=2-s2.0-0038277896&doi=10.1017%2fS1367943001001160&partnerID=40&md5=f7175d855b45f81f5e337a2ffb17906b	Between the years 1994 and 2000, we assessed the mortality rate of adult-sized, migrant Asian houbara bustards (Chlamydotis [undulata] macqueenii) via banding and satellite tracking programmes. The birds were captured either on their breeding grounds in Kazakhstan (Taukum desert and Buzachi peninsula) and in China (Jungar basin) or on their wintering grounds in Pakistan (Cholistan desert) and in …	0	0	NA	NA	NA	NA	0	NA	0
Sibert E.C., Rubin L.D.	An early Miocene extinction in pelagic sharks	2021	Science	10.1126/science.aaz3549	https://www.scopus.com/inward/record.uri?eid=2-s2.0-85107531863&doi=10.1126%2fscience.aaz3549&partnerID=40&md5=6762a0aada0d19bf2421cf3a33b2cb78	Shark populations have been decimated in recent decades because of overfishing and other anthropogenic stressors; however, the long-term impacts of such changes in marine predator abundance and diversity are poorly constrained. We present evidence for a previously unknown major extinction event in sharks that occurred in the early Miocene, ~19 million years ago. During this interval, sharks virtu…	NA	NA	NA	NA	NA	NA	NA	NA	NA
Wikramanayake E.D., Dinerstein E., Robinson J.G., Karanth U., Rabinowitz A., Olson D., Mathew T., Hedao P., Conner M., Hemley G., Bolze D.	An ecology-based method for defining priorities for large mammal conservation: The tiger as case study	1998	Conservation Biology	10.1111/j.1523-1739.1998.96428.x	https://www.scopus.com/inward/record.uri?eid=2-s2.0-0031857890&doi=10.1111%2fj.1523-1739.1998.96428.x&partnerID=40&md5=2dcdd235bf3e9c1981924c737d8057cd	The disappearance of large vertebrates in the tropical belt may be the next biological insult of the global extinction crisis. Large predators and their prey are at particular risk in Asia, where they are threatened by poaching and habitat loss. To facilitate the best use of limited conservation resources, we created an objective, ecology-based method for identifying priority areas for conservati…	0	0	0	0	0	0	0	0	0
Sanjurjo-Rivera E., Mesnick S.L., Ávila-Forcada S., Poindexter O., Lent R., Felbab-Brown V., Cisneros-Montemayor A.M., Squires D., Sumaila U.R., Munro G., Ortiz-Rodriguez R., Rodriguez R., Sainz J.F.	An Economic Perspective on Policies to Save the Vaquita: Conservation Actions, Wildlife Trafficking, and the Structure of Incentives	2021	Frontiers in Marine Science	10.3389/fmars.2021.644022	https://www.scopus.com/inward/record.uri?eid=2-s2.0-85114885915&doi=10.3389%2ffmars.2021.644022&partnerID=40&md5=2a6a365a197e3b015a837f3b0f39e7c5	The Upper Gulf of California is a diverse and highly productive ecosystem supporting some of the most important fisheries in Mexico, yet a history of weak fishery management and illegal fishing threatens the area’s biodiversity and undermines human well-being in the communities along its shores. The vaquita (Phocoena sinus) is endemic to these waters and is on the brink of extinction due to incid…	0	0	0	0	0	0	1	vaquita	1
Rajesh M., Sivanandhan G., Jeyaraj M., Chackravarthy R., Manickavasagam M., Selvaraj N., Ganapathi A.	An efficient in vitro system for somatic embryogenesis and podophyllotoxin production in Podophyllum hexandrum Royle	2014	Protoplasma	10.1007/s00709-014-0632-1	https://www.scopus.com/inward/record.uri?eid=2-s2.0-84905674915&doi=10.1007%2fs00709-014-0632-1&partnerID=40&md5=3c6f540c3ec3d7fb9c7c4527a15dcb21	Podophyllum hexandrum Royle known as Indian mayapple is an important medicinal plant found only in higher altitudes (2,700 to 4,200 m) of the Himalayas. The highly valued anticancer drug Podophyllotoxin is obtained from the roots of this plant. Due to over exploitation, this endemic plant species is on the verge of extinction. In vitro culture for efficient regeneration and the production of podo…	0	0	NA	NA	nA	NA	0	NA	0
Sivasankari B., Anandharaj M., Gunasekaran P.	An ethnobotanical study of indigenous knowledge on medicinal plants used by the village peoples of Thoppampatti, Dindigul district, Tamilnadu, India	2014	Journal of Ethnopharmacology	10.1016/j.jep.2014.02.040	https://www.scopus.com/inward/record.uri?eid=2-s2.0-84898807860&doi=10.1016%2fj.jep.2014.02.040&partnerID=40&md5=a6b40d41a600b4469693dd9a61bb1149	Ethnopharmacological relevance This study provides significant ethnopharmacological information, both qualitative and quantitative on medicinal plants in the Thoppampatti village, Dindigul district, Tamilnadu, India. There is urgency in recording such data to conserve the traditional medicinal plants. This is the first ethnobotanical study which records the traditional important medicinal plants …	0	0	NA	NA	nA	NA	0	NA	0
Janssen J., Gomez L.	An examination of the import of live reptiles from Indonesia by the United States from 2000 to 2015	2021	Journal for Nature Conservation	10.1016/j.jnc.2020.125949	https://www.scopus.com/inward/record.uri?eid=2-s2.0-85098216411&doi=10.1016%2fj.jnc.2020.125949&partnerID=40&md5=7ce84da3023394e15cb1046f5a4cca68	Millions of reptiles are both legally and illegally traded annually. However, the number of species being exploited for the live animal trade far exceeds any other demand, such as for use in the exotic leather trade. The huge diversity and abundance of reptiles traded globally is concerning as commercial consumer demand can result in unsustainable harvests which could lead to species declines or …	1	0	0	0	0	0	0	0	0
Sau A., Saha B., Bhattacharya S.	An extended stochastic Allee model with harvesting and the risk of extinction of the herring population	2020	Journal of Theoretical Biology	10.1016/j.jtbi.2020.110375	https://www.scopus.com/inward/record.uri?eid=2-s2.0-85088147020&doi=10.1016%2fj.jtbi.2020.110375&partnerID=40&md5=f92f04e5d416561bc8fc943c2723f1c9	Overexploitation of commercially beneficial fish is a serious ecological problem around the world. The growth profiles of most of the species are likely to follow density regulated theta-logistic model irrespective of any taxonomy group [Sibly et al., Science, 2005]. Rapid depletion of population size may cause reduced fitness, and the species is exposed to Allee phenomena. Here sustainability is…	0	0	NA	NA	NA	NA	0	NA	0
Wetton J.H., Tsang C.S.F., Roney C.A., Spriggs A.C.	An extremely sensitive species-specific ARMS PCR test for the presence of tiger bone DNA	2002	Forensic Science International	10.1016/S0379-0738(02)00045-2	https://www.scopus.com/inward/record.uri?eid=2-s2.0-0037129057&doi=10.1016%2fS0379-0738%2802%2900045-2&partnerID=40&md5=0791d332ed3373e09a4e4e1a6c18d129	The survival of the tiger (Panthera tigris) is seriously threatened by poaching to provide raw materials for traditional Chinese medicines (TCMs). Most highly prized are the tiger's bones, which are used in combination with other animal and plant derivatives in pills and plasters for the treatment of rheumatism and other ailments. Hundreds of patent remedies have been produced which claim to cont…	0	0	NA	NA	NA	NA	0	NA	0
Hahn N.	An historic account of the extinct high rainfall grasslands of the Soutpansberg, South Africa	2018	Transactions of the Royal Society of South Africa	10.1080/0035919X.2017.1346528	https://www.scopus.com/inward/record.uri?eid=2-s2.0-85024371572&doi=10.1080%2f0035919X.2017.1346528&partnerID=40&md5=e0873fee3b9d97a96420f75c985e846a	It has been estimated that approximately 30% of the grassland biome of South Africa has been permanently transformed. An account of the demise of these high rainfall grasslands of the Soutpansberg, which occurred on soils derived from weathered basalt using historic accounts and photographic records, is given. This article also strives to quantify the extent of these extinct high rainfall grassla…	1	1	Alcelaphus buselaphus lichtensteinii; Ceratotherium simum simum; Damaliscus lantus lantus; Equus quagga burchelli; Hippotragus equinus; Kobus ellipsiprymnus ellipsiprymnus; Oryx gazella; Syncerus caffer caffer; Diceros bicornis; Tragelaphus oryx oryx; Antidorcas marsupialis; Loxodonta africana africana; Tragelaphus angasii Angas.	Local population extinction	Not stated	Regional habitat change in combination with overexploitation led to localised extinction	0	NA	0
Taiwo I.O., Olopade O.A., Ipimoroti M.O., Odunaiya O.	An integrated approach to Tuna fisheries management in West Africa	2009	Ecology, Environment and Conservation		https://www.scopus.com/inward/record.uri?eid=2-s2.0-76049118526&partnerID=40&md5=4742f45b3beb4b4e959fdfd51413d7fc	Tunas have been particularly affected by overfishing and several large tunas such as the Southern Bluefin Tuna and the Northern Bluefin Tuna are on the endangered list. Even though these are cold water tunas and are not found within the West African Maritime territory. Those species found within the Atlantic Ocean of West Africa are also being threatened with extinction. This is because the Dista…	0	0	0	0	0	0	0	0	0
Kikuchi R., da Costa R.P.R., Kanoun-Boulé M.	An integrative approach to realizing animal welfare - Ethics, environment and science	2016	Animal Welfare: Assessment, Challenges and Improvement Strategies		https://www.scopus.com/inward/record.uri?eid=2-s2.0-85030247013&partnerID=40&md5=838bfd4822c317208b2fb9ba7d899a6a	Animal welfare has become an important issue in recent years. There is an increasing interest in animal welfare in many countries. Urbanization, the influence of the media and civil society organizations, and higher levels of education are reasons for an increased interest in animal welfare. Consideration of animal welfare should encompass not only the physical health but also the psychological w…	1	0	0	0	0	0	0	0	0
Feare C.J., Jaquemet S., Le Corre M.	An inventory of Sooty Terns (Sterna fuscata) in the western Indian Ocean with special reference to threats and trends	2007	Ostrich	10.2989/OSTRICH.2007.78.2.49.129	https://www.scopus.com/inward/record.uri?eid=2-s2.0-34547890275&doi=10.2989%2fOSTRICH.2007.78.2.49.129&partnerID=40&md5=3e7be6927a12c16313258c54778c3a9b	The western Indian Ocean supports over 6 200 000 pairs of Sooty Terns, some in very large colonies. During the past two centuries colonies have exhibited increase, stability, decline and extinction. The main drivers of these trends have been habitat change and unregulated human exploitation, especially of adults; introduced predators appear to have little effect at the population level but may ha…	1	1	Sterna fuscata	local	international	several	1	Sterna fuscata	0
Belovsky G.E.	An optimal foraging-based model of hunter-gatherer population dynamics	1988	Journal of Anthropological Archaeology	10.1016/0278-4165(88)90002-5	https://www.scopus.com/inward/record.uri?eid=2-s2.0-0001059285&doi=10.1016%2f0278-4165%2888%2990002-5&partnerID=40&md5=94fa90f7f1965e81bf594f52d32a39b3	Population changes for hunter-gatherers are modeled on the basis of nutritional intake, which is determined using an optimal foraging model based upon the optimization technique of linear programming. The population model not only demonstrates how hunter-gatherer demography changes with nutrition, but also shows how their density influences food abundance in the environment which in turn affects …	NA	NA	NA	NA	NA	NA	NA	NA	NA
Setiyani A.D., Ahmadi M.A.	An overview of illegal parrot trade in Maluku and north Maluku provinces	2020	Forest and Society	10.24259/fs.v4i1.7316	https://www.scopus.com/inward/record.uri?eid=2-s2.0-85084055813&doi=10.24259%2ffs.v4i1.7316&partnerID=40&md5=ead419ea7c8ce3e8b43553810acd6f24	Maluku is widely considered as a global avifauna hotspot. However, illegal parrot trades threaten numerous species to extinction. To date, there is no study on the extent of illegal trade in Maluku, which as a result, hampers efforts at targeting conservation initiatives. The aims of this study are to identify the pattern of illegal parrot trade, to identify factors that contribute to illegal par…	0	1	Spix's Macaw	Not stated	Not stated	Not stated	0	NA	0
Barahona-Segovia R.M., Zúñiga-Reinoso Á.	An overview of Neotropical arthropod conservation efforts using risk assessment lists	2021	Journal of Insect Conservation	10.1007/s10841-021-00306-x	https://www.scopus.com/inward/record.uri?eid=2-s2.0-85102642443&doi=10.1007%2fs10841-021-00306-x&partnerID=40&md5=010f009a074404172cd1569ec4473106	Abstract: Neotropical efforts for arthropod conservation are still insufficient. Some species from the Neotropical region have been assessed by the IUCN Red List criteria (IRL), while others have been assessed using local red lists (LRLs). Unfortunately, these two lists are completely unconnected, even when they use similar criteria to evaluate extinction risks. Therefore, an overview of arthropo…	0	0	0	0	0	0	0	0	0
Amin R., Thomas K., Emslie R.H., Foose T.J., Van Strien N.V.	An overview of the conservation status of and threats to rhinoceros species in the wild	2006	International Zoo Yearbook	10.1111/j.1748-1090.2006.00096.x	https://www.scopus.com/inward/record.uri?eid=2-s2.0-41049098947&doi=10.1111%2fj.1748-1090.2006.00096.x&partnerID=40&md5=101f8a234c42b76703312cdf92398486	This paper summarizes the recent status of rhinoceros species, as provided by IUCN Species Survival Commission’s Rhinoceros Specialist Groups, and describes some of the current conservation measures. At the time of writing there are c. 14 950 rhinoceros remaining in Africa and c. 2850 in Asia. During the last decade conservation initiatives have achieved notable successes; however, numbers of som…	0	1	Diceros bicornis minor	Local/National	International	Poaching is primary threat	1	Ceratotherium simum simum; Ceratotherium simum cottoni; Diceros bicornis longipes	0
Gupta R.C.	An understanding of personality and temperament of royal bengal tiger can be implemented in scores of its conservation schemes to get better results	2012	Journal of Advanced Zoology		https://www.scopus.com/inward/record.uri?eid=2-s2.0-84875406375&partnerID=40&md5=44481fa821e8cf33fe1a20a81e190009	There are about eight to nine species of tigers which reside only in the Asian continent. Three species have become extinct in the last 60-70 years. Royal Bengal Tiger is one sub-species that reside in India, Bangladesh, Nepal, and Bhutan etc. Its populations have crippled in the last century to an alarming dismal; low. India still has the largest population of wild tigers in the Asian range. Yet…	0	0	NA	NA	NA	NA	0	0	0
Davis E.O., Willemsen M., Dang V., O'Connor D., Glikman J.A.	An updated analysis of the consumption of tiger products in urban Vietnam	2020	Global Ecology and Conservation	10.1016/j.gecco.2020.e00960	https://www.scopus.com/inward/record.uri?eid=2-s2.0-85079231132&doi=10.1016%2fj.gecco.2020.e00960&partnerID=40&md5=50d19ca540b7afc82aa59a1da4ae6c8f	Tigers are indisputably in danger of extinction due to habitat loss and demand for their parts. Tigers are extirpated in the wild from every country bar one in mainland East and Southeast Asia. Although consumption of tiger products is known to be established in China, less is known about demand for tiger products in Southeast Asia. In this study, we investigate tiger product demand in Vietnam, a…	1	0	NA	NA	NA	NA	0	NA	0
Ismail A., Rahman F.	An urgent need for Milky Stork study in Malaysia	2012	Pertanika Journal of Tropical Agricultural Science		https://www.scopus.com/inward/record.uri?eid=2-s2.0-84869797043&partnerID=40&md5=eaa69b457aea889e54f4e330a934f86f	Milky Stork (Mycteria cinerea) once had a scattered distribution in the West coast of Peninsular Malaysia. The species later underwent a constant decline and it now has less than 10 individuals recorded in Matang Mangrove Forest. Among the problems are threats from the pollution of hazardous chemicals, habitat destruction, poaching by humans, high rates of predation and disturbance, and the lack …	0	0	NA	NA	NA	NA	1	Milky Stork (Mycteria cinerea)	1
Huseyinoglu M.F., Tari G., Günay M.E.	Analysis of 70 years of change in benthic invertebrate biodiversity in the Prince's Islands region, Istanbul	2021	Regional Studies in Marine Science	10.1016/j.rsma.2021.102003	https://www.scopus.com/inward/record.uri?eid=2-s2.0-85123080609&doi=10.1016%2fj.rsma.2021.102003&partnerID=40&md5=a289ba5c207460899851a3a0aa22b479	Capital of several empires through centuries, Istanbul has been a populated city in history. However, the population has increased by a factor of 13.3 over the last seven decades, which in turn has made this megacity a hotspot of domestic and industrial pollution. Marine biodiversity around Istanbul suffered from the increased pressures due to overfishing, extensive recreational usage, extreme ha…	0	0	0	0	0	0	0	0	0
Manna D., Maiti A., Samanta G.P.	Analysis of a harvested predator–prey system with schooling behaviour	2018	International Journal of Dynamics and Control	10.1007/s40435-017-0321-y	https://www.scopus.com/inward/record.uri?eid=2-s2.0-85029542926&doi=10.1007%2fs40435-017-0321-y&partnerID=40&md5=48637718c90c380edde9cd4c3b6702c5	In this paper, we have considered a predator–prey fishery model under harvesting, where the prey exhibits schooling behaviour. Positivity and boundedness of the system are discussed. Some criteria for the extinction of prey and predator populations are derived. Stability analysis of the equilibrium points are presented. Some criteria for Hopf bifurcation are derived. The optimal harvest policy is…	0	0	NA	NA	NA	NA	0	NA	0
Jinfeng E.C., Mohamad Rafi M.I., Chai Hoon K., Kok Lian H., Yoke Kqueen C.	Analysis of chemical constituents, antimicrobial and anticancer activities of dichloromethane extracts of Sordariomycetes sp. endophytic fungi isolated from Strobilanthes crispus	2017	World Journal of Microbiology and Biotechnology	10.1007/s11274-016-2175-4	https://www.scopus.com/inward/record.uri?eid=2-s2.0-84995596047&doi=10.1007%2fs11274-016-2175-4&partnerID=40&md5=0011e88d58347e1a8fdaf139baee6fce	Plants are primary source of natural product drugs. However, with every new bioactive molecule reported from a plant source, there follows reports of endangered status or even extinction of a medicinally important plant due to over-harvesting. Hence, the attention turned towards fungi namely the endophytes, which reside within medicinally important plants and thus may have acquired their medicina…	1	0	NA	NA	NA	NA	0	NA	0
Kafley H., Gompper M.E., Khadka M., Sharma M., Maharjan R., Thapaliya B.P.	Analysis of rhino (Rhinoceros unicornis) population viability in Nepal: Impact assessment of antipoaching and translocation strategies	2015	Zoology and Ecology	10.1080/21658005.2015.1090118	https://www.scopus.com/inward/record.uri?eid=2-s2.0-84947130212&doi=10.1080%2f21658005.2015.1090118&partnerID=40&md5=53d2731a68a65b136b027c20b2852811	Small populations with restricted geographic ranges such as rhinoceros (Rhinoceros unicornis) are prone to extinction due to anthropogenic factors. The identification of factors underpinning the survival of such species is of critical importance for population persistence. We used VORTEX population viability analysis (PVA) to assess rhino population viability in Nepal. We simulated deterministic …	1	0	NA	NA	NA	NA	1	Rhinocerosunicornis	0
Kang J.-S.	Analysis on the development trends of capture fisheries in North-East Asia and the policy and management implications for regional co-operation	2006	Ocean and Coastal Management	10.1016/j.ocecoaman.2005.10.002	https://www.scopus.com/inward/record.uri?eid=2-s2.0-33644820521&doi=10.1016%2fj.ocecoaman.2005.10.002&partnerID=40&md5=f631c5b07dfba7efffea8da5860fb6e3	The seas in North-East Asia, the Yellow/East China Sea and the East Sea, which are semi-enclosed seas constituting unitary ecosystems are now facing many problems such as depletion of fish stocks, poor fishery management policies, and large-scale deterioration of the marine environment. The fishery resources of the region have long been subject to heavy fishing pressures, and many stocks are now …	0	0	0	0	0	0	1	Many fish stocks	0
Oskam C.L., Allentoft M.E., Walter R., Scofield R.P., Haile J., Holdaway R.N., Bunce M., Jacomb C.	Ancient DNA analyses of early archaeological sites in New Zealand reveal extreme exploitation of moa (Aves: Dinornithiformes) at all life stages	2012	Quaternary Science Reviews	10.1016/j.quascirev.2012.07.007	https://www.scopus.com/inward/record.uri?eid=2-s2.0-84865624055&doi=10.1016%2fj.quascirev.2012.07.007&partnerID=40&md5=61f01ea7f5e5ec037e8918c9e7b7b5ee	The human colonisation of New Zealand in the late thirteenth century ad led to catastrophic impacts on the local biota and is among the most compelling examples of human over-exploitation of native fauna, including megafauna. Nearly half of the species in New Zealand' s pre-human avifauna are now extinct, including all nine species of large, flightless moa (Aves: Dinornithiformes). The abundance …	0	0	0	0	0	0	0	0	0
Ludwig A., Arndt U., Debus L., Rosello E., Morales A.	Ancient mitochondrial DNA analyses of Iberian sturgeons	2009	Journal of Applied Ichthyology	10.1111/j.1439-0426.2009.01184.x	https://www.scopus.com/inward/record.uri?eid=2-s2.0-64549085640&doi=10.1111%2fj.1439-0426.2009.01184.x&partnerID=40&md5=474438b175f94ab4ef27eef99ad3d8d5	Today's European sturgeons are relics of erstwhile widely distributed populations, diminished mainly by overfishing and habitat changes over the centuries. While extinct European populations in the Baltic and North seas have been identified as Acipenser oxyrhinchus or A. sturio, a clear species determination on the Iberian Peninsula is still lacking. Plans to conserve existing populations and to …	1	0	0	0	0	0	0	0	0
García-Rangel S.	Andean bear Tremarctos ornatus natural history and conservation	2012	Mammal Review	10.1111/j.1365-2907.2011.00207.x	https://www.scopus.com/inward/record.uri?eid=2-s2.0-84858830472&doi=10.1111%2fj.1365-2907.2011.00207.x&partnerID=40&md5=2dba83ac01e53aa0d4fa5e33cebf12c4	1 A wealth of information has been generated for the Andean bear Tremarctos ornatus during the past four decades, and a thorough review of the species' natural history, ecology and conservation is provided here. 2 The Andean bear is the only remaining bear species in South America. Evolutionarily, it is the youngest of all ursids and the only remnant taxon within the subfamily Tremarctinae. The s…	0	0	NA	NA	NA	NA	0	0	0
Toukhsati S.R.	Animal extinctions	2017	Animals and Human Society	10.1016/B978-0-12-805247-1.00031-9	https://www.scopus.com/inward/record.uri?eid=2-s2.0-85066810215&doi=10.1016%2fB978-0-12-805247-1.00031-9&partnerID=40&md5=bddb9bd662c0ac40ef232e3e6e5f158b	Extinctions refer to the death of a single or multiple species (or taxon) and are common in the history of life on this planet. Using the fossil record, it has been estimated that 99.9% of the species that existed on earth is now extinct. Extinctions occur when a species fails to meet or adapt to changing environmental forces (such as global warming or cooling, habitat loss, destruction, or fragm…	0	0	NA	NA	NA	NA	0	NA	0
Stanley Price M.R.	Animal re-introductions: the Arabian oryx in Oman	1989	Animal re-introductions: the Arabian oryx in Oman		https://www.scopus.com/inward/record.uri?eid=2-s2.0-85040887361&partnerID=40&md5=a55fb727ac0898bd60b4509402f0f876	Oryx leucoryx became extinct in its native area in 1972, a consequence of over-exploitation by tribesmen and game hunters. Zoo-bred animals were therefore prepared for release into the deserts of C Oman, a venture which has proven successful. The book begins with consideration of previous attempts at species reintroduction, looking at prerequisites for success and management techniques appropriat…	0	1	Oryx leucoryx	Species in the wild	Not stated	local hunting	0	NA	0
Shrestha M.N.	Animal welfare in the musk deer	1998	Applied Animal Behaviour Science	10.1016/S0168-1591(98)00139-7	https://www.scopus.com/inward/record.uri?eid=2-s2.0-0032143029&doi=10.1016%2fS0168-1591%2898%2900139-7&partnerID=40&md5=fab742e004b2dbb45e775d80663f4abc	The Himalayan musk deer (Moschus chrysogaster) is a primitive ruminant living in the remote high Himalayas. The mate deer possesses a musk gland specialized for the production of musk which is one of the most valuable scented animal products-it is more expensive than gold. The deer have been commercially exploited for centuries for their precious musk pod. The musk is used for perfumes all over t…	0	0	0	0	0	0	0	Himalayan musk deer (Moschus chrysogaster)	0
Fricke R., Mulochau T., Durville P., Chabanet P., Tessier E., Letourneur Y.	Annotated checklist of the fish species (Pisces) of La Réunion, including a Red List of threatened and declining species	2009	Stuttgarter Beitrage Zur Naturkunde, Serie A (Biologie)		https://www.scopus.com/inward/record.uri?eid=2-s2.0-84857906230&partnerID=40&md5=239830e25105f6a28b4588e41e093181	An annotated checklist of the fish species of La Reunion (southwestern Indian Ocean) comprises a total of 984 species in 164 families (including 16 species which are not native). 65 species (plus 16 introduced) occur in freshwater, with the Gobiidae as the largest freshwater fish family. 165 species (plus 16 introduced) live in transitional waters. In marine habitats, 965 species (plus two introd…	No access	No access	No access	No access	No access	No access	No access	No access	No access
Ogada D., Shaw P., Beyers R.L., Buij R., Murn C., Thiollay J.M., Beale C.M., Holdo R.M., Pomeroy D., Baker N., Krüger S.C., Botha A., Virani M.Z., Monadjem A., Sinclair A.R.E.	Another Continental Vulture Crisis: Africa's Vultures Collapsing toward Extinction	2016	Conservation Letters	10.1111/conl.12182	https://www.scopus.com/inward/record.uri?eid=2-s2.0-84931092828&doi=10.1111%2fconl.12182&partnerID=40&md5=aa4cf04cd1ca70ece17a458cc3e12164	Vultures provide critical ecosystem services, yet populations of many species have collapsed worldwide. We present the first estimates of a 30-year Pan-African vulture decline, confirming that declines have occurred on a scale broadly comparable with those seen in Asia, where the ecological, economic, and human costs are already documented. Populations of eight species we assessed had declined by…	0	0	NA	NA	NA	NA	1	Gypaetus barbatus, Neophron percnopterus, Gyps africanus, G. rueppellii, G. coprotheres, Necrosyrtes monachus, Torgos tracheliotos, and Trigonoceps occipitalis	0
Bennett E.L.	Another inconvenient truth: The failure of enforcement systems to save charismatic species	2011	ORYX	10.1017/S003060531000178X	https://www.scopus.com/inward/record.uri?eid=2-s2.0-80955130157&doi=10.1017%2fS003060531000178X&partnerID=40&md5=105536052f464564ec2dbca53e6b0c60	In spite of significant recent advances in understanding how to conserve species we are failing to conserve some of the most beloved and charismatic, with severe population losses, shrinking ranges and extinctions of subspecies. The primary reason is hunting for illegal trade of highly valuable body parts, increasingly operated by sophisticated organized criminal syndicates supplying wealthy East…	1	1	Dicerorhinus sumatrensis and tiger Panthera tigris; D. bicornis longipes and, in the past 3 years, the northern white rhinoceros C. simum cottoni	Local; Global	international	0	0	0	0
Bhattacharyya P., Van Staden J.	Ansellia africana (Leopard orchid): A medicinal orchid species with untapped reserves of important biomolecules—A mini review	2016	South African Journal of Botany	10.1016/j.sajb.2016.06.010	https://www.scopus.com/inward/record.uri?eid=2-s2.0-84979306907&doi=10.1016%2fj.sajb.2016.06.010&partnerID=40&md5=46bd1d23bff98c7bb7651d9051b16d49	Ansellia africana Lindl., the “Leopard orchid” is a species endemic to Africa. Its ethnobotanical usage has been documented in various traditional African pharmacopeias. It has activity on the Central Nervous System (CNS) and has shown potentiality in the treatment of Alzheimer's disease. However, due to over-exploitation and habitat destruction, the plant is facing the risk of extinction and it …	0	0	NA	NA	NA	NA	1	Ansellia africana	Loss of genetic diversity, inbreeding
Paul A., Bharali S., Khan M.L., Tripathi O.P.	Anthropogenic disturbances led to risk of extinction of Taxus wallichiana Zuccarini, an endangered medicinal tree in Arunachal Himalaya	2013	Natural Areas Journal	10.3375/043.033.0408	https://www.scopus.com/inward/record.uri?eid=2-s2.0-84887218254&doi=10.3375%2f043.033.0408&partnerID=40&md5=2fe425e26e5c5c2b9ff9934491b59f17	Species extinction is the major biodiversity crisis in the twenty-first century. Today, anthropogenic activities are causing extinction of many species of ecological and economic importance. Arunachal Pradesh, home of high biodiversity and endemism, has many species facing tremendous stress which are on the verge of extinction. Taxus wallichiana, an endangered tree species distributed in temperat…	1	0	NA	NA	NA	NA	1	Taxus wallichiana	0
Mora C., Zapata F.A.	Anthropogenic footprints on biodiversity	2011	The Balance of Nature and Human Impact	10.1017/CBO9781139095075.024	https://www.scopus.com/inward/record.uri?eid=2-s2.0-84924189325&doi=10.1017%2fCBO9781139095075.024&partnerID=40&md5=af36a044ae5edc147fda6066780616be	Introduction: One of the most concerning issues to modern ecology and society is the ongoing loss of biodiversity. Ecosystems are now losing species at rates only seen in previous mass extinction events (Hails, 2008; Barnosky et al., 2011) with rates of extinction between 100 and 1000 times higher than pre-human levels (Pimm et al., 1995). This loss, in turn, is impairing the functioning of ecosy…	1	0	0	0	0	0	0	0	0
Kumar Das G.	Anthropogenic Interferences	2015	Coastal Research Library	10.1007/978-3-319-11343-2_10	https://www.scopus.com/inward/record.uri?eid=2-s2.0-85139171896&doi=10.1007%2f978-3-319-11343-2_10&partnerID=40&md5=978383c8a97321c1a2e3a590abd20cf7	The vibrant ecosystem of Sunderbans with its lush green mangrove forest, various types of aquatic species including many rare endemic flora and fauna, birds, crocodiles and the famous Royal Bengal Tiger is a unique Biosphere Reserve. Unfortunately such a productive ecosystem is now exposed to threats of extinction. Besides the natural global phenomena, the land degrading anthropogenic activity is…	No access	No access	No access	No access	No access	No access	No access	No access	No access
Lande R.	Anthropogenic, Ecological and Genetic Factors in Extinction and Conservation	1998	Researches on Population Ecology	10.1007/BF02763457	https://www.scopus.com/inward/record.uri?eid=2-s2.0-0000695221&doi=10.1007%2fBF02763457&partnerID=40&md5=3aa4b3aaf528b1cdbddc15e846325cb2	Anthropogenic factors constitute the primary deterministic causes of species declines, endangerment and extinction: land development, overexploitation, species translocations and introductions, and pollution. The primary anthropogenic factors produce ecological and genetic effects contributing to extinction risk. Ecological factors include environmental stochasticity, random catastrophes, and met…	1	0	0	0	0	0	1	white abalone off California	1
Huebert J.M.	Anthropogenically driven decline and extinction of Sapotaceae on Nuku Hiva (Marquesas Islands, East Polynesia)	2015	Holocene	10.1177/0959683615574868	https://www.scopus.com/inward/record.uri?eid=2-s2.0-84930518168&doi=10.1177%2f0959683615574868&partnerID=40&md5=b25472bb24685ea185db74b07b4783b8	The native forests of the central and eastern Pacific Islands were extensively modified by Polynesian settlers, but our understanding of these processes is generalised. In the first large study of anthropogenic forest change in the Marquesas Islands, the identification of two members of the Sapotaceae family in prehistoric archaeological charcoal assemblages was notable. Extant species from this …	0	0	NA	NA	NA	NA	0	NA	0
Appiah S., Revitt M., Jones H., Vu M., Simmonds M., Bell C.	Antiinflammatory and Hepatoprotective Medicinal Herbs as Potential Substitutes for Bear Bile	2017	International Review of Neurobiology	10.1016/bs.irn.2017.02.008	https://www.scopus.com/inward/record.uri?eid=2-s2.0-85017367771&doi=10.1016%2fbs.irn.2017.02.008&partnerID=40&md5=e29ccd322259dab82fa343438a932923	Practitioners of traditional Chinese medicine (TCM) commonly prescribe medicinal formulations relying on the purported synergism of a combination of plant species, sometimes incorporating animal parts and minerals. Bear bile, obtained from either wild or farmed bears, is a commonly used constituent of traditional medicine formulations. With several bear species now listed under Convention on Inte…	0	0	NA	NA	NA	NA	0	NA	0
Kong B.-H., Yap C.-S.A., Razif M.F.M., Ng S.-T., Tan C.-S., Fung S.-Y.	Antioxidant and cytotoxic effects and identification of ophiocordyceps sinensis bioactive proteins using shotgun proteomic analysis	2021	Food Technology and Biotechnology	10.17113/ftb.59.02.21.7151	https://www.scopus.com/inward/record.uri?eid=2-s2.0-85109803133&doi=10.17113%2fftb.59.02.21.7151&partnerID=40&md5=152d41d450d7381e50d058d46867e7d3	Research background. Ophiocordyceps sinensis, a highly valued medicinal fungus, is close to extinction due to overexploitation. Successful cultivation of O. sinensis fruiting body (OCS02®) shows that the cultivar has a promising nutritional value and numerous bioactive compounds. Antioxidant and antiproliferative properties and biologically active proteins of the OCS02® are investigated for possi…	0	0	0	0	0	0	1	Ophiocordyceps sinensis	0
Hengbin Y., Mohsin M., Noman M.	Application of Gordon-Schaefer Model to evaluate bioeconomic and management aspects of Scomberomorus sinensis fishery in Shandong, China	2020	Indian Journal of Geo-Marine Sciences		https://www.scopus.com/inward/record.uri?eid=2-s2.0-85091633825&partnerID=40&md5=cc414fcc4dfd142d079638a208d0ca63	Commercial marine fishery resources of China are generally considered to be overexploited. This condition may lead to the extinction of fishery resources and overcapitalization of the fishing fleets. Therefore, this study simultaneously evaluates the stock status and economic efficiency of a very important commercial marine fishery resource, i.e., Scomberomorus sinensis of Shandong, China by usin…	0	0	NA	NA	NA	NA	0	NA	0
Wollkind D.J.	Applications of linear hyperbolic partial differential equations: predator-prey systems and gravitational instability of nebulae	1986	Mathematical Modelling	10.1016/0270-0255(86)90061-8	https://www.scopus.com/inward/record.uri?eid=2-s2.0-46149142114&doi=10.1016%2f0270-0255%2886%2990061-8&partnerID=40&md5=36c4f5d290fd17cb532a3791a0dd5e29	Existing mathematical models and linear stability analyses of their appropriate exact solutions relevant to the paradox of enrichment and Jeans' criterion, respectively, are reviewed. The former is concerned with the outcome of a laboratory predator-prey mite system on oranges, in which a stable limit-cycle situation was destabilized upon tripling the food supply of the herbivorous mite, resultin…	NA	NA	NA	NA	NA	NA	NA	NA	NA
Mitchell J., Childress M.R.	Applying zooarchaeology: environmental and ecological perspectives from a prehistoric freshwater mussel assemblage on the Yazoo River, Western Mississippi, USA	2021	Archaeological and Anthropological Sciences	10.1007/s12520-021-01334-z	https://www.scopus.com/inward/record.uri?eid=2-s2.0-85105627569&doi=10.1007%2fs12520-021-01334-z&partnerID=40&md5=f05230af3dda79d228fb4add2cfea4b0	The shells of mollusks are commonly found archeologically around the world, being especially prevalent in North America. Today, however, many mollusks, freshwater mussels (Bivalvia: Unionidae, Margaritiferidae) in particular, are some of the most imperiled faunas globally. Efforts to conserve mollusks should be informed by referencing the vast zooarchaeological record, as it can provide a histori…	NA	NA	NA	NA	NA	NA	NA	NA	NA
Dudley Williams D., Williams S.S.	Aquatic insects and their potential to contribute to the diet of the globally expanding human population	2017	Insects	10.3390/insects8030072	https://www.scopus.com/inward/record.uri?eid=2-s2.0-85026465663&doi=10.3390%2finsects8030072&partnerID=40&md5=a4ba2cf32d01724fcecb6700fda358a9	Of the 30 extant orders of true insect, 12 are considered to be aquatic, or semiaquatic, in either some or all of their life stages. Out of these, six orders contain species engaged in entomophagy, but very few are being harvested effectively, leading to over-exploitation and local extinction. Examples of existing practices are given, ranging from the extremes of including insects (e.g., dipteran…	1	0	NA	NA	NA	NA	0	NA	0
Vlassova T.K.	Arctic residents' observations and human impact assessments in understanding environmental changes in boreal forests: Russian experience and circumpolar perspectives	2006	Mitigation and Adaptation Strategies for Global Change	10.1007/s11027-005-9023-4	https://www.scopus.com/inward/record.uri?eid=2-s2.0-33748777140&doi=10.1007%2fs11027-005-9023-4&partnerID=40&md5=2510d5d84a181ddac6151ec6b37772c5	Three methods of gathering local and traditional knowledge of Indigenous Peoples were used to assess environmental changes and human impacts in Russian boreal forest communities: structured interviews, followed by an unstructured interview, and an education/training workshop. The most important environment changes reported by Indigenous Peoples included the disappearance of animals and plants, cl…	0	0	0	0	0	0	0	0	0
Moore J.F., Mulindahabi F., Masozera M.K., Nichols J.D., Hines J.E., Turikunkiko E., Oli M.K.	Are ranger patrols effective in reducing poaching-related threats within protected areas?	2018	Journal of Applied Ecology	10.1111/1365-2664.12965	https://www.scopus.com/inward/record.uri?eid=2-s2.0-85026639072&doi=10.1111%2f1365-2664.12965&partnerID=40&md5=c18850f2ff398f9b8c166e92d6dc2c60	Poaching is one of the greatest threats to wildlife conservation world-wide. However, the spatial and temporal patterns of poaching activities within protected areas, and the effectiveness of ranger patrols and ranger posts in mitigating these threats, are relatively unknown. We used 10 years (2006–2015) of ranger-based monitoring data and dynamic multi-season occupancy models to quantify poachin…	1	0	NA	NA	NA	NA	0	NA	0
Sousa J.A.C., Srbek-Araujo A.C.	Are we headed towards the defaunation of the last large Atlantic Forest remnants? Poaching activities in one of the largest remnants of the Tabuleiro forests in southeastern Brazil	2017	Environmental Monitoring and Assessment	10.1007/s10661-017-5854-1	https://www.scopus.com/inward/record.uri?eid=2-s2.0-85014032304&doi=10.1007%2fs10661-017-5854-1&partnerID=40&md5=65a0501ef222b57a61a8397a52560843	Hunting is a problem to animal conservation in different parts of the world and it has caused the local extinction of several species. The aim of this study was to characterize the poaching activities in one of the main tabuleiro forest remnants of Brazil, the Linhares-Sooretama Block (LSB). Poaching records from 2010 to 2013 were gathered from the agencies responsible for monitoring and combatin…	0	1	Cuniculus paca	Local	Not stated	NA	0	NA	0
Vadziutsina M., Riera R.	Artisanal and small-scale fish trap fisheries from tropical and subtropical reefs: Targeted species and conservation of fish stocks	2021	Journal of Fisheries and Environment		https://www.scopus.com/inward/record.uri?eid=2-s2.0-85111016744&partnerID=40&md5=f6272baf0496b12670fd1d5d6e0b817f	Portable fish traps are a popular gear in reef fisheries, mainly in tropical and subtropical regions. As fish traps can be highly non-selective, catch composition may be composed of a variety of species. Commonly, fishers target predatory fish species of high trophic levels. However, in areas facing overfishing, there is a tendency towards a decrease in the proportion of these species in catches …	0	0	0	0	0	0	0	0	0
Linkie M., Martyr D., Harihar A., Mardiah S., Hodgetts T., Risdianto D., Subchaan M., Macdonald D.	Asia's economic growth and its impact on Indonesia's tigers	2018	Biological Conservation	10.1016/j.biocon.2018.01.011	https://www.scopus.com/inward/record.uri?eid=2-s2.0-85044315974&doi=10.1016%2fj.biocon.2018.01.011&partnerID=40&md5=5dcdecb28dc963ad801f4e4c19da6903	Illegal wildlife trade represents a major threat to biodiversity. Recent wildlife consumption trends across Asia have shown shifts in preference towards new species, such as Sunda pangolin, and increased volumes of consumption for longer-traded species, such as tiger. These trends are widely thought to be a result of the higher levels of wealth generated from the impressive economic growth experi…	1	0	NA	NA	NA	NA	1	Rhinoplax vigil; Manis javanica	0
Farhadinia M.S., Hunter L.T.B., Jowkar H., Schaller G.B., Ostrowski S.	Asiatic Cheetahs in Iran: Decline, Current Status and Threats	2018	Cheetahs: Biology and Conservation: Biodiversity of the World: Conservation from Genes to Landscapes	10.1016/B978-0-12-804088-1.00005-8	https://www.scopus.com/inward/record.uri?eid=2-s2.0-85054390883&doi=10.1016%2fB978-0-12-804088-1.00005-8&partnerID=40&md5=7d62c9ac40fb9e312b8ae4b62c7da662	The Asiatic cheetah (Acinonyx jubatus venaticus), nowadays the rarest subspecies of cheetah, once roamed immense areas from the Arabian Peninsula through southwest Asia to India, but is now confined to a small population in Iran. Although it remains present across vast drylands of central-eastern Iran, the limits of its current and past ranges, as well as population trend are uncertain. Since 200…	0	1	Acinonyx jubatus	Local population extinction	Not stated	Unknown causes; car collisions; hearder guard dogs; intentional shooting or poisoning (poaching); illegal hunting of prey	1	Acinonyx jubatus	0
Bettini V., Di Sopra L.	Aspects of ecology and urbanization in the coastland of Friuli. II. Problems of pollution and of protection and preservation of the environment [ASPETTI ECOLOGICI ED URBANISTICI DEL LITORALE FRIULANO. PARTE II. PROBLEMI DE INQUINAMENTO, TUTELA E CONSERVAZIONE AMBIENTALE]	1974	ACQUA ARIA ECOL.		https://www.scopus.com/inward/record.uri?eid=2-s2.0-0016309803&partnerID=40&md5=be117a4363d25fea1c7256c199fd683c	Plastic and rubber industries along the Aussa Corno have caused waters to be irritating to the touch and have resulted in its limpidity being reduced to less than 50 cm. The continuing decrease in use of coastal waters for fishing has resulted in irrational and excessive depletion of the fish population inland. Coastal areas still being used result in the marketing of immature fish, the eliminati…	No access	No access	No access	No access	No access	No access	No access	No access	No access	No access
Ingram D.J., Coad L., Abernethy K.A., Maisels F., Stokes E.J., Bobo K.S., Breuer T., Gandiwa E., Ghiurghi A., Greengrass E., Holmern T., Kamgaing T.O.W., Ndong Obiang A.-M., Poulsen J.R., Schleicher J., Nielsen M.R., Solly H., Vath C.L., Waltert M., Whitham C.E.L., Wilkie D.S., Scharlemann J.P.W.	Assessing Africa-Wide Pangolin Exploitation by Scaling Local Data	2018	Conservation Letters	10.1111/conl.12389	https://www.scopus.com/inward/record.uri?eid=2-s2.0-85026376384&doi=10.1111%2fconl.12389&partnerID=40&md5=e13fcc360eb9a7e400d8492c8dd73fb7	Overexploitation is one of the main pressures driving wildlife closer to extinction, yet broad-scale data to evaluate species’ declines are limited. Using African pangolins (Family: Pholidota) as a case study, we demonstrate that collating local-scale data can provide crucial information on regional trends in exploitation of threatened species to inform conservation actions and policy. We estimat…	1	0	NA	NA	NA	NA	1	Manis pentadactyla	0
Bowie A., Walker K., Bunnell G., Morel D., Minesi F., Belais R., Hare B.	Assessing conservation attitudes and behaviors of Congolese children neighboring the world's first bonobo (Pan paniscus) release site	2021	American Journal of Primatology	10.1002/ajp.23217	https://www.scopus.com/inward/record.uri?eid=2-s2.0-85096680856&doi=10.1002%2fajp.23217&partnerID=40&md5=c74939baea7765702802f85ee6b63739	Poaching and habitat destruction in the Congo Basin threaten African great apes including the bonobo (Pan paniscus), chimpanzees (Pan troglodytes), and gorillas (Gorilla spp.) with extinction. One way to combat extinction is to reintroduce rescued and rehabilitated apes and repopulate native habitats. Reintroduction programs are only successful if they are supported by local populations. Ekolo ya…	0	0	0	0	0	0	0	0	0
Rivera C.J., Macey S.K., Blair M.E., Sterling E.J.	Assessing Ecological and Social Dimensions of Success in a Community-based Sustainable Harvest Program	2021	Environmental Management	10.1007/s00267-021-01425-6	https://www.scopus.com/inward/record.uri?eid=2-s2.0-85099818087&doi=10.1007%2fs00267-021-01425-6&partnerID=40&md5=d805f08ddcc17b8ccfd747b54c711da6	Community-based conservation and resource management (CBCRM) programs often incorporate the dual goals of poverty alleviation and conservation. However, robust assessments of CBCRM program outcomes are relatively scarce. This study uses a multidisciplinary, systems approach to assess the ecological and social dimensions of success of an internationally acclaimed CBCRM program. This program, locat…	0	0	0	0	0	0	0	0	0
Meissen J.C., Galatowitsch S.M., Cornett M.W.	Assessing long-term risks of prairie seed harvest: What is the role of life-history?	2017	Botany	https://www.scopus.com/inward/record.uri?eid=2-s2.0-85032746446&doi=10.1139%2fcjb-2017-0069&partnerID=40&md5=c188f295fe887af94d8a61a7f0872534	To meet the demand for more and larger tallgrass prairie restorations, seed is frequently collected en-masse from remnant native plant populations. Overharvesting of seed may lead to population extinctions, but these risks are not well studied. Species’ reproductive strategies may provide a basis for risk assessment. We assessed extinction risks associated with seed harvest for grassland plant sp…	Extinction risk; Grasslands; Life history; Matrix models; Seed harvest; Tallgrass prairie	0	0	0	0	0	0	0	0	0	No access - but Does not seem to be commercial
De Angelis P.	Assessing the impact of international trade on chambered nautilus	2012	Geobios	10.1016/j.geobios.2011.11.005	https://www.scopus.com/inward/record.uri?eid=2-s2.0-84857656919&doi=10.1016%2fj.geobios.2011.11.005&partnerID=40&md5=5c5b95d2ed21ba0cc276db9e049b6787	Shells of chambered nautilus (Nautilus spp. Linnaeus and Allonautilus spp. Ward and Saunders) are well-known collectibles, traded across the globe from their Indo-Pacific origins. Live animals and a variety of products made from shells are also traded internationally. In preparation for the 15th Meeting of the Conference of the Parties to the Convention on International Trade in Endangered Specie…	0	0	NA	NA	NA	NA	0	0	0
Thunhikorn S., Grainger M.J., McGowan P.J., Savini T.	Assessing the population of grey peacock-pheasant (Polyplectron bicalcaratum) in a Southeast Asian conservation landscape	2016	Raffles Bulletin of Zoology		https://www.scopus.com/inward/record.uri?eid=2-s2.0-84992448363&partnerID=40&md5=bcb275afd936d1caee696a730b6f62cd	The rate of biodiversity collapse in Southeast Asia is amongst the highest in the world, and averting species extinctions in the region is now a global priority. Here we estimate the density of the threatened grey peacock-pheasant (Polyplectron bicalcaratum) in the pristine sub-montane evergreen forest of Huai Kha Khaeng Wildlife Sanctuary, Western Thailand, where poaching is low. In our density …	0	0	NA	NA	NA	NA	0	NA	0
Carvalho-Roel C.F., Marçal Júnior O.	Assessing the relative impacts of roadkill and nest poaching on the population viability of the blue-and-yellow macaw, ara ararauna (Aves: Psittaciformes), in a Brazilian national park	2021	Diversity	10.3390/d13120652	https://www.scopus.com/inward/record.uri?eid=2-s2.0-85121319220&doi=10.3390%2fd13120652&partnerID=40&md5=1b7e6ccadb742d42e81100498286124c	The blue-and-yellow macaw (Ara ararauna) is suffering from higher roadkill rates (RK) at the Emas National Park (ENP), an important Brazilian National Park in the Cerrado biome. This species is also a victim of nest poaching for illegal trade. We modeled the blue-and-yellow macaw population’s viability in ENP and how this viability is affected by roadkill and nest poaching. We hereby report that …	0	0	0	0	0	0	0	0	0
Wiegand T., Naves J., Stephan T., Fernandez A.	Assessing the risk of extinction for the brown bear (Ursus arctos) in the Cordillera Cantabrica, Spain	1998	Ecological Monographs	10.1890/0012-9615(1998)068[0539:atroef]2.0.co;2	https://www.scopus.com/inward/record.uri?eid=2-s2.0-0031760261&doi=10.1890%2f0012-9615%281998%29068%5b0539%3aatroef%5d2.0.co%3b2&partnerID=40&md5=658ba0ce261f598c2a9c34af49cfe272	The status of the brown bear (Ursus arctos) in Spain has suffered a dramatic decline during the last centuries, both in area and numbers. Current relict populations are suspected to be under immediate risk of extinction. The aim of our model is to attain an understanding of the main processes and mechanisms determining population dynamics in the Cordillera Cantabrica. We compile the knowledge ava…	No access	No access	No access	No access	No access	No access	No access	No access	No access
McCain C.M.	Assessing the risks to United States and Canadian mammals caused by climate change using a trait-mediated model	2019	Journal of Mammalogy	10.1093/jmammal/gyz155	https://www.scopus.com/inward/record.uri?eid=2-s2.0-85079451473&doi=10.1093%2fjmammal%2fgyz155&partnerID=40&md5=62572a6f84f4b4b7dea2c7bcfd5f9515	A set of 182 populations of 76 mammal species in the United States and Canada, examined in natural conditions with minimized disturbances or management effects, shows that responses to climate change include negative responses, such as elevational range contractions, upward shifts and decreases in abundance, positive responses, such as range expansions, and no detectable responses. Responses vary…	0	0	NA	NA	NA	NA	0	NA	0
Lee F., Perry G.L.W.	Assessing the role of off-take and source–sink dynamics in the extinction of the amphidromous New Zealand grayling (Prototroctes oxyrhynchus)	2019	Freshwater Biology	10.1111/fwb.13366	https://www.scopus.com/inward/record.uri?eid=2-s2.0-85069647069&doi=10.1111%2ffwb.13366&partnerID=40&md5=b1cb29c6b5ecba4cfc930d40b589884b	Some extinctions have obvious drivers (e.g. over-harvesting), while others can be less obvious and arise from multiple interacting factors. The extinction of the New Zealand grayling (Prototroctes oxyrhynchus) has been blamed on over-fishing and predation by introduced trout, but these explanations fail to account for the species disappearance from isolated, uninvaded rivers. We investigated if s…	0	1	Prototroctes oxyrhynchus	Species	Not stated	Primary cause of extinction was predation by introduced species of trout, overfishing was second. Also impacted by forest clearance, leading to declines in water quality, pollution, diseases and parasites, floods and disturbance.	0	NA	0
Goode A.B.C., Pasachnik S.A., Maple T.L.	Assessing the status of a threatened island endemic, Ctenosaura oedirhina, on Roatán, Honduras	2020	Wildlife Research	10.1071/WR18195	https://www.scopus.com/inward/record.uri?eid=2-s2.0-85082526191&doi=10.1071%2fWR18195&partnerID=40&md5=aae90be6c101b25a117d7da257c383a9	Context: Organisms living in small, isolated populations with very restricted ranges are at high risk of extirpation due to various direct and indirect forces than mainland populations. Roatán spiny-tailed iguanas (Ctenosaura oedirhina) are endemic to the 146-km2 island of Roatán, Honduras. Harvesting for consumption, fragmentation of habitat and predation by domestic animals threaten the existen…	0	0	NA	NA	NA	NA	0	NA	0
Creel S., M'Soka J., Dröge E., Rosenblatt E., Becker M.S., Matandiko W., Simpamba T.	Assessing the sustainability of African lion trophy hunting, with recommendations for policy	2016	Ecological Applications	10.1002/eap.1377	https://www.scopus.com/inward/record.uri?eid=2-s2.0-84978893831&doi=10.1002%2feap.1377&partnerID=40&md5=41b1f2a4ca07637bb136b39c11c311db	While trophy hunting provides revenue for conservation, it must be carefully managed to avoid negative population impacts, particularly for long-lived species with low natural mortality rates. Trophy hunting has had negative effects on lion populations throughout Africa, and the species serves as an important case study to consider the balance of costs and benefits, and to consider the effectiven…	0	0	NA	NA	NA	NA	0	NA	0
Chatterjee A., Bhattacharyya S.	Assessing the threats facing wetland mammals in India using an evidence-based conservation approach	2021	Mammal Review	10.1111/mam.12242	https://www.scopus.com/inward/record.uri?eid=2-s2.0-85101234082&doi=10.1111%2fmam.12242&partnerID=40&md5=3af4f5cb9a11a64a6b688f60e36a65eb	Environmental change and anthropogenic pressure are primary drivers of biodiversity loss, particularly in wetland ecosystems that have been modified significantly. Among wetland specialists, mammals may be particularly vulnerable to extinction. We aimed to increase understanding of threats and knowledge gaps faced by 11 mammal species inhabiting wetlands throughout India. We adopted a systematic …	0	0	0	0	0	0	0	0	0
Linkie M., Chapron G., Martyr D.J., Holden J., Leader-Williams N.	Assessing the viability of tiger subpopulations in a fragmented landscape	2006	Journal of Applied Ecology	10.1111/j.1365-2664.2006.01153.x	https://www.scopus.com/inward/record.uri?eid=2-s2.0-33646584492&doi=10.1111%2fj.1365-2664.2006.01153.x&partnerID=40&md5=ebc4a2a1a2c5be6f9e4746d8f4fd4c97	1. Conservation managers require accurate and timely information on the occurrence, size and viability of populations, but this is often difficult for cryptic species living at low densities over large areas. This study aimed to provide such information for tigers in the 36 400-km2 Kerinci Seblat (KS) region, Sumatra, by identifying and assessing subpopulation viability under different management…	0	1	Three out of eight tiger subspecies	Global	International	widespread habitat clearance, human over-hunting of prey	0	0	0
Lenhardt M., Jaric I., Kalauzi A., Cvijanovic G.	Assessment of extinction risk and reasons for decline in sturgeon	2006	Biodiversity and Conservation	10.1007/s10531-005-4317-0	https://www.scopus.com/inward/record.uri?eid=2-s2.0-33745795604&doi=10.1007%2fs10531-005-4317-0&partnerID=40&md5=aded58013d67f10bd50751efa4f729a5	Sturgeon populations in the Danube River have been affected by a combination of hydropower development, over-harvesting, habitat degradation from agricultural and industrial practices and from urbanization. The effects of these changes have been monitored on six sturgeon species inhabiting the Danube River. Two of them are resident species, while the other four migrate to the river for spawning. …	0	1	Acipenser sturio	Local	International	hydropower development, habitat degradation from agricultural and industrial practices and from urbanization	0	0	0
Elijah Olusegun A., Festus Idowu A., Mavis Titilayo Oghenebrorhie O.	Assessment of fecundity of Brycinus macrolepidotus in akomoje water reservoir, abeokuta, South West, Nigeria	2019	Egyptian Journal of Aquatic Biology and Fisheries	10.21608/ejabf.2019.27278	https://www.scopus.com/inward/record.uri?eid=2-s2.0-85063040524&doi=10.21608%2fejabf.2019.27278&partnerID=40&md5=358430ed025a33d50aa2004a800437c7	Overfishing and threat of extinction globally has been a topic of concern in the fisheries sub-sector over the years. This study assessed some aspect of the biology of Brycinus macrolepidotus in Akomoje reservoir, lower River Ogun, Nigeria. A total number of 838 fish specimens were collected bi-monthly for a nine month period from commercial catches using cast nets and long line. A total number o…	1	0	NA	NA	NA	NA	0	NA	0
Anjali U., Akhilesh K., Sweta U., Vijay K., Sanjay G.	Assessment of genetic diversity of rheum species (Endangered Medicinal Herb of Indian Himalayan Region) using molecular markers	2021	Research Journal of Biotechnology		https://www.scopus.com/inward/record.uri?eid=2-s2.0-85119200561&partnerID=40&md5=09989f976722921aab159ade39d7d01d	The Rheum species are important medicinal plants that are facing extinction due to their unplanned development and overexploitation by pharmaceutical industries. DNA polymorphisms are not prone to environmental modifications, thus they are widely used for the identification and characterization of plants. The use of different molecular markers has enabled the researchers for the valuation of gene…	0	0	0	0	0	0	1	Rheum spp.	0
Iqbal J., Meilan R., Khan B.	Assessment of risk, extinction, and threats to Himalayan yew in Pakistan	2020	Saudi Journal of Biological Sciences	10.1016/j.sjbs.2019.12.033	https://www.scopus.com/inward/record.uri?eid=2-s2.0-85077707260&doi=10.1016%2fj.sjbs.2019.12.033&partnerID=40&md5=32eb5898825b8b3e2c39cbae64673b70	Himalayan yew (Taxus wallichiana) is in high demand due to the presence of taxol in its bark, needles, and seeds. This metabolite is used for the treatment of breast and ovarian cancer. In addition, Himalayan yew wood is used to prepare slabs (Tabai), coffins (Taabut), for graveyards. Due to illegal cutting of plant parts and other anthropogenic pressures, Himalayan yew is endangered, and threate…	0	0	NA	NA	NA	NA	0	NA	0
Morel G.M., Bossy S.F.	Assessment of the whelk (Buccinum undatum L.) population around the Island of Jersey, Channel Isles	2004	Fisheries Research	10.1016/j.fishres.2003.11.010	https://www.scopus.com/inward/record.uri?eid=2-s2.0-2642585035&doi=10.1016%2fj.fishres.2003.11.010&partnerID=40&md5=7ea5abd0335c5638f22dd5eaacb453bd	A fishery previously unexploited by Jersey fisherman was established in 1996 for the whelk, Buccinum undatum, primarily fuelled by the development of markets in the Far East, predominately Korea. Given certain biological characteristics making this species susceptible to over-fishing and subsequent localised extinction, a study was undertaken. Ten sampling stations were selected and assessed as f…	0	0	0	0	0	0	0	0	0
Hermes R., Göritz F., Streich W.J., Hildebrandt T.B.	Assisted reproduction in female rhinoceros and elephants - Current status and future perspective	2007	Reproduction in Domestic Animals	10.1111/j.1439-0531.2007.00924.x	https://www.scopus.com/inward/record.uri?eid=2-s2.0-34547696783&doi=10.1111%2fj.1439-0531.2007.00924.x&partnerID=40&md5=a76b763c151a0658c32da5ec05be42a5	Over the last few decades, rhinoceroses and elephants became important icons in the saga of wildlife conservation. Recent surveys estimate the wild Asian (Elephas maximus) and African (Loxodonta africana) elephant populations to be, at most, 50 250 and 637 600 respectively. For the five rhinoceros species, black (Diceros bicornis), white (Ceratotherium simum), Indian (Rhinoceros unicornis), Javan…	0	0	NA	NA	NA	NA	0	NA	0
Hughes A.R., Williams S.L., Duarte C.M., Heck Jr. K.L., Waycott M.	Associations of concern: Declining seagrasses and threatened dependent species	2009	Frontiers in Ecology and the Environment	10.1890/080041	https://www.scopus.com/inward/record.uri?eid=2-s2.0-66749190617&doi=10.1890%2f080041&partnerID=40&md5=7d31121e859c97cd7854fba0311ed715	Seagrasses are important marine foundation species that are reported to be declining worldwide, with almost 15% of species considered threatened. Seagrasses are highly productive plants that reconfigure water flow and influence nutrient cycling, as well as provide critical habitat for a wide array of fish and invertebrate species. Yet, many of these seagrass-dependent species, including economica…	0	0	0	0	0	0	0	0	0
O'Hara C.C., Frazier M., Halpern B.S.	At-risk marine biodiversity faces extensive, expanding, and intensifying human impacts	2021	Science	10.1126/science.abe6731	https://www.scopus.com/inward/record.uri?eid=2-s2.0-85103786142&doi=10.1126%2fscience.abe6731&partnerID=40&md5=4daf3d3362141c4e8b36c3397f35a347	Human activities and climate change threaten marine biodiversity worldwide, though sensitivity to these stressors varies considerably by species and taxonomic group. Mapping the spatial distribution of 14 anthropogenic stressors from 2003 to 2013 onto the ranges of 1271 at-risk marine species sensitive to them, we found that, on average, species faced potential impacts across 57% of their ranges,…	0	0	NA	NA	NA	NA	0	NA	0
Müller T., Ittzés I., Szőke Z., Hegyi Á., Mészáros E., Lefler K.K., Bokor Z., Urbányi B., Kucska B.	Attempts on artificial induction of sexual maturation of sterlet (Acipenser ruthenus) and identification of late spermatogenesis stage in hermaphroditic fish	2018	International Aquatic Research	10.1007/s40071-018-0196-3	https://www.scopus.com/inward/record.uri?eid=2-s2.0-85054827891&doi=10.1007%2fs40071-018-0196-3&partnerID=40&md5=e6b10cef9fc54c22b6d4c9ec204811ce	Most of the 27 species of sturgeons are endangered or close to extinction which is connected to habitat degradation, water pollution and overfishing. Conservation programmes are facing the problem of late maturation which can be reached between 5 and 11 years depending on the species and gender. The aim of our study was to investigate the possibility of shortening the sexual maturation using horm…	0	0	NA	NA	NA	NA	0	NA	0
Gratwicke B., Mills J., Dutton A., Gabriel G., Long B., Seidensticker J., Wright B., You W., Zhang L.	Attitudes toward consumption and conservation of tigers in China	2008	PLoS ONE	10.1371/journal.pone.0002544	https://www.scopus.com/inward/record.uri?eid=2-s2.0-49749113223&doi=10.1371%2fjournal.pone.0002544&partnerID=40&md5=0db629f5b12b49b19d816964758d060e	A heated debate has recently emerged between tiger farmers and conservationists about the potential consequences of lifting the ban on trade in farmed tiger products in China. This debate has caused unfounded speculation about the extent of the potential market for tiger products. To fill this knowledge gap, we surveyed 1880 residents from a total of six Chinese cities to understand Urban Chinese…	1	0	NA	NA	NA	NA	0	NA	0
Kennedy M.	Australia's endangered species: the extinction dilemma	1990			https://www.scopus.com/inward/record.uri?eid=2-s2.0-85040893057&partnerID=40&md5=752d43df85391aff3adbb4601f6fb8e6	Presents a global overview of the extent of wildlife destruction, then focuses on specific Australian problems. Five chapters cover threatened mammals, birds, reptiles, amphibians and fish; starting with a status overview, then concentrating on species most at risk. Next 4 chapters are specialist accounts of invertebrate conservation, threatened plants, captive breeding and its role in species co…	No access	No access	No access	No access	No access	No access	No access	No access	No access
Toomes A., Stringham O.C., Mitchell L., Ross J.V., Cassey P.	Australia's wish list of exotic pets: Biosecurity and conservation implications of desired alien and illegal pet species	2020	NeoBiota	10.3897/NEOBIOTA.60.51431	https://www.scopus.com/inward/record.uri?eid=2-s2.0-85090423567&doi=10.3897%2fNEOBIOTA.60.51431&partnerID=40&md5=f65ee91c91b3f458b12a6b4196faf6ae	Globalisation of the live pet trade facilitates major pathways for the transport and introduction of invasive alien species across longer distances and at higher frequencies than previously possible. Moreover, the unsustainable trade of species is a major driver for the over-exploitation of wild populations. Australia minimises the biosecurity and conservation risk of the international pet trade …	0	0	NA	NA	NA	NA	0	NA	Invasive species
del Carmen Rengifo-Herrera C., Herrera J.C.R., Magaña A.M., Acosta F., Ponder J., Goodridge A.	Avian mycobacteriosis in a rescued harpy eagle from Darien Forest, Panama	2019	Acta Scientiae Veterinariae	10.22456/1679-9216.96502	https://www.scopus.com/inward/record.uri?eid=2-s2.0-85077631452&doi=10.22456%2f1679-9216.96502&partnerID=40&md5=1af9ddaf1d6697fc525a2c997c39d95e	Background: The Harpy eagle (Harpia harpyia) is the largest raptor in the Neotropical region, distributed in low densities within primary forest habitats from southern Mexico to east-central Brazil, including Central America and Panama. Although locally extinct due to habitat degradation, human poaching and reduction of tropical forests in recent decades, some remnant populations are known to be …	0	1	Harpia harpyia	Local	Not stated	Habitat degradation and loss	0	NA	0
Barnosky A.D., Ehrlich P.R., Hadly E.A.	Avoiding collapse: Grand challenges for science and society to solve by 2050	2016	Elementa	10.12952/journal.elementa.000094	https://www.scopus.com/inward/record.uri?eid=2-s2.0-84986252194&doi=10.12952%2fjournal.elementa.000094&partnerID=40&md5=fe6cbc9cdb6a3460d5eb26b465179329	We maintain that humanity's grand challenge is solving the intertwined problems of human population growth and overconsumption, climate change, pollution, ecosystem destruction, disease spillovers, and extinction, in order to avoid environmental tipping points that would make human life more difficult and would irrevocably damage planetary life support systems. These are not future issues: for ex…	0	0	NA	NA	NA	NA	0	NA	0
Mason C.F., Bulte E.H., Horan R.D.	Banking on extinction: Endangered species and speculation	2012	Oxford Review of Economic Policy	10.1093/oxrep/grs006	https://www.scopus.com/inward/record.uri?eid=2-s2.0-84867299662&doi=10.1093%2foxrep%2fgrs006&partnerID=40&md5=37de5b784e883a41fdfeb9c035e125ca	Many wildlife commodities, such as tiger bones, bear bladders, ivory, and rhino horn, have been stockpiled in large quantities by speculators who expect that future price increases justify forgoing the interest income associated with current sales. When supply from private stores competes with supply from 'wild populations' (in nature) and when speculators are able to collude, it may be optimal t…	0	0	NA	NA	NA	NA	0	0	0
Hadas L., Hermon D., Bar-Gal G.K.	Before they are gone - Improving gazelle protection using wildlife forensic genetics	2016	Forensic Science International: Genetics	10.1016/j.fsigen.2016.05.018	https://www.scopus.com/inward/record.uri?eid=2-s2.0-84974604419&doi=10.1016%2fj.fsigen.2016.05.018&partnerID=40&md5=bed17b272550c32416b267f46c7a7331	Throughout their habitats gazelles (genus Gazella) face immediate threats due to anthropogenic effects and natural environmental changes. Excessive poaching plays a major role in their populations decline. Three unique populations of gazelles currently live in Israel: mountain gazelle (Gazella gazella), Dorcas gazelle (Gazella Dorcas) and acacia gazelle (Gazella arabica acacia). Ongoing habitat d…	0	0	NA	NA	NA	NA	1	Gazella spp.	0
Zhang X., Xian Y., Wang L., Wang D.	Behaviour and habitat selection of Yangtze finless porpoises in Dongting Lake, China, and the adjacent waters: Impact of human activity	2013	Pakistan Journal of Zoology		https://www.scopus.com/inward/record.uri?eid=2-s2.0-84880301090&partnerID=40&md5=3b54566fe22cd6b21d86cf1a92b501ee	Seven ecological surveys on the Yangtze finless porpoise (Neophocaena asiaeorientalis asiaeorientalis) were carried out in Dongting Lake, China, and the adjacent waters between September 2006 and January 2010 using the line transect sampling method. The surveys covered a total of 2135.1 km, and 954 individuals were observed in 419 sightings. Among these sightings, traveling behaviour was predomin…	0	0	0	0	0	0	1	Yangtze river porpoise	1
Flohic G.L., Motsch P., DeNys H., Childs S., Courage A., King T.	Behavioural ecology and group cohesion of juvenile western lowland gorillas (Gorilla g. gorilla) during rehabilitation in the Batéké Plateaux National Park, Gabon	2015	PLoS ONE	10.1371/journal.pone.0119609	https://www.scopus.com/inward/record.uri?eid=2-s2.0-84926030638&doi=10.1371%2fjournal.pone.0119609&partnerID=40&md5=47641632f112db1e2bcbcb5921823b36	Rehabilitation of animals followed by reintroduction into the wild can benefit conservation by supplementing depleted wild populations or reintroducing a species in an area where it has been extirpated or become extinct. The western lowland gorilla (WLG, Gorilla g. gorilla ) is persistently poached; infants are often illegally traded and used as pets. Some are confiscated and rehabilitated, then …	1	0	NA	NA	NA	NA	0	NA	0
Pichegru L., Ryan P.G., Crawford R.J.M., van der Lingen C.D., Grémillet D.	Behavioural inertia places a top marine predator at risk from environmental change in the Benguela upwelling system	2010	Marine Biology	10.1007/s00227-009-1339-2	https://www.scopus.com/inward/record.uri?eid=2-s2.0-77649338855&doi=10.1007%2fs00227-009-1339-2&partnerID=40&md5=7007727abd3379dc6a68d023e409d61b	In variable environments, organisms are bound to track environmental changes if they are to survive. Most marine mammals and seabirds are colonial, central-place foragers with long-term breeding-site fidelity. When confronted with environmental change, such species are potentially constrained in their ability to respond to these changes. For example, if environmental conditions deteriorate within…	0	0	0	0	0	0	0	0	0
Otterstad O., Adina Capota P., Simion A.	Beluga Sturgeon community based tourism (best combat)	2011	Journal of Coastal Research	10.2112/SI61-001.13	https://www.scopus.com/inward/record.uri?eid=2-s2.0-84879117833&doi=10.2112%2fSI61-001.13&partnerID=40&md5=ad9efc98553429856bf45116b448c12b	This paper is based on a contemporary Norwegian-Romanian project where sustainable tourism is used to counteract an ongoing extinction of an extremely valuable natural resource, the Beluga sturgeon (Huso Huso). This fish is the world's biggest freshwater fish and it has been appreciated by humans since ancient times due to the good fish meat and the fish eggs, better known as the world's most exp…	0	0	0	0	0	0	1	Beluga Huso Huso	0
Bulte E.H., Mason C.F., Horan R.D.	Betting on extinction: Endangered species and speculation	2003	Land Economics	10.2307/3147293	https://www.scopus.com/inward/record.uri?eid=2-s2.0-0942291293&doi=10.2307%2f3147293&partnerID=40&md5=a80aef90a5c1e8c76a892d0b327ac42b	For a number of animal species, speculators are betting on future price increases by holding large stockpiles of commodities from the animal. We develop a model to explain this behavior. We derive conditions where it can be optimal for a speculator to induce poachers to harvest so rapidly as to make extinction of the species inevitable. Results from a simulation based on the black rhino indicate …	0	0	NA	NA	NA	NA	0	NA	0
Ardura A., Planes S., Garcia-Vazquez E.	Beyond biodiversity: Fish metagenomes	2011	PLoS ONE	10.1371/journal.pone.0022592	https://www.scopus.com/inward/record.uri?eid=2-s2.0-79961138275&doi=10.1371%2fjournal.pone.0022592&partnerID=40&md5=940d310876460bc7bd98c569af0d0828	Biodiversity and intra-specific genetic diversity are interrelated and determine the potential of a community to survive and evolve. Both are considered together in Prokaryote communities treated as metagenomes or ensembles of functional variants beyond species limits. Many factors alter biodiversity in higher Eukaryote communities, and human exploitation can be one of the most important for some…	0	0	0	0	0	0	0	0	0
Zhang X., Zhao H.	Bifurcation and optimal harvesting of a diffusive predator-prey system with delays and interval biological parameters	2014	Journal of Theoretical Biology	10.1016/j.jtbi.2014.08.031	https://www.scopus.com/inward/record.uri?eid=2-s2.0-84907509943&doi=10.1016%2fj.jtbi.2014.08.031&partnerID=40&md5=4a8bbccdb76885f4a1b63debf60a5716	This paper deals with a delayed reaction-diffusion three-species Lotka-Volterra model with interval biological parameters and harvesting. Sufficient conditions for the local stability of the positive equilibrium and the existence of Hopf bifurcation are obtained by analyzing the associated characteristic equation. Furthermore, formulas for determining the direction of Hopf bifurcation and the sta…	NA	NA	NA	NA	NA	NA	NA	NA	NA
Stocker-Wörgötter E.	Biochemical diversity and ecology of lichen-forming fungi: Lichen substances, chemosyndromic variation and origin of polyketide-type metabolites (biosynthetic pathways)	2015	Recent Advances in Lichenology: Modern Methods and Approaches in Lichen Systematics and Culture Techniques, Volume 2	10.1007/978-81-322-2235-4_9	https://www.scopus.com/inward/record.uri?eid=2-s2.0-84943598836&doi=10.1007%2f978-81-322-2235-4_9&partnerID=40&md5=1384b18eb782da7fd898cbdb3f3158e8	Many organisms containing high-value compounds are difficult to culture or are becoming endangered or even extinct by over-harvesting. Lichens, in general, are slow-growing organisms and the extraction of the naturally grown, composite thalli, in many cases is economically not feasible and profitable which may also be very limited. Mycobiont cultures are an attractive alternative to the extractio…	1	0	NA	NA	NA	NA	0	NA	0
Balirwa J.S., Chapman C.A., Chapman L.J., Cowx I.G., Geheb K., Kaufman L., Lowe-McConnell R.H., Seehausen O., Wanink J.H., Welcomme R.L., Witte F.	Biodiversity and fishery sustainability in the Lake Victoria basin: An unexpected marriage?	2003	BioScience	10.1641/0006-3568(2003)053[0703:BAFSIT]2.0.CO;2	https://www.scopus.com/inward/record.uri?eid=2-s2.0-0041569756&doi=10.1641%2f0006-3568%282003%29053%5b0703%3aBAFSIT%5d2.0.CO%3b2&partnerID=40&md5=9dcb08cbc6cd4768e9f2247e26cd09f5	Lake Victoria is Africa's single most important source of inland fishery production. After it was initially fished down in the first half of the 20th century, Lake Victoria became home to a series of introduced food fishes, culminating in the eventual demographic dominance of the Nile perch, Lates niloticus. Simultaneously with the changes in fish stocks, Lake Victoria experienced dramatic change…	1	0	NA	NA	NA	NA	0	NA	0
Zahidin M.A., Roslan A., Marni W., Kombi M., Abdullah M.T., Consortium Of Bako Researchers	Biodiversity assessment and updated checklist of faunal diversity in Bako National Park, Sarawak, Malaysian Borneo	2016	Journal of Sustainability Science and Management		https://www.scopus.com/inward/record.uri?eid=2-s2.0-85011416582&partnerID=40&md5=c81354648d8e555212ffb2143849e2b9	A rapid assessment was conducted in Bako National Park (BNP), Kuching, Sarawak, Malaysian Borneo based on previous studies, published and unpublished reports. The habitat types in BNP can be classified into Kerangas forest, cliff vegetation, beach vegetation, mangrove forest, riverine (alluvial) forest and mixed dipterocarp forest. Up to date, a total of 224 species comprising 54 families and 18 …	0	0	NA	NA	NA	NA	0	NA	0
Jaisankar I., Velmurugan A., Sivaperuman C.	Biodiversity conservation: Issues and strategies for the tropical islands	2018	Biodiversity and Climate Change Adaptation in Tropical Islands	10.1016/B978-0-12-813064-3.00019-3	https://www.scopus.com/inward/record.uri?eid=2-s2.0-85073474223&doi=10.1016%2fB978-0-12-813064-3.00019-3&partnerID=40&md5=112526219e5749e583b0ec9b565c36c5	Biological diversity refers to the variety and variability among living organisms and the ecological complexes in which they occur. The loss of biodiversity is important because human existence depends on the biological resources and it is the essential component of several ecosystems. The natural resources are over exploited in many of the tropical islands in spite of fragile ecosystem to meet g…	1	0	NA	NA	NA	NA	0	NA	0
Xie P.	Biodiversity crisis in the Yangtze River:The culprit was dams, followed by overfishing	2017	Hupo Kexue/Journal of Lake Sciences	10.18307/2017.0601	https://www.scopus.com/inward/record.uri?eid=2-s2.0-85045324372&doi=10.18307%2f2017.0601&partnerID=40&md5=d266b7544d14a53f294f1a884d2d39eb	The Yangtze River is the largest river in China, with a total length of 6300 km. The Yangtze River is a river of life, with its vitality from a unique system unifying the main river, branches, lakes and wetlands. It is a key area for biodiversity of the world. The river has ca. 400 species of fishes, of which 156 species are endemic. The middle and lower reaches of the river are a flooding plain …	0	0	NA	NA	NA	NA	0	NA	0
Nel A.	Biodiversity Economy and conservation territorialization: a pyrrhic strategy in Kwazulu-Natal	2021	Journal of Political Ecology	10.2458/JPE.4744	https://www.scopus.com/inward/record.uri?eid=2-s2.0-85124725339&doi=10.2458%2fJPE.4744&partnerID=40&md5=e39c1811923b90dc5aaffc1b2fdc1fce	Post-apartheid Kwazulu-Natal is in the midst of ecological and social crises related to land ownership, resource control, minerals extraction, environmental degradation and biodiversity loss. The environs of the Hluhluwe-Imfolozi National Park are a violent environment, where the immediate violence of a poaching and anti-poaching ‘war’ waged over fears of Rhinoceros extinction, is counter-posed t…	0	0	0	0	0	0	0	0	0
Veron J.E.N.	Biodiversity of reef corals: is there a problem in the Indo-Pacific centre of diversity?	1994	Proceedings of the colloquium on global aspects of coral reefs, Miami, 1993		https://www.scopus.com/inward/record.uri?eid=2-s2.0-0028585070&partnerID=40&md5=ad5a2b4d222c892f7d0ec9fa16a55292	Continuous taxonomic and biogeographic studies of hermatypic corals over the past 20 yr has yielded a clear picture of the global distribution of genera, together with details of distribution patterns of species within the Indo-Pacific Centre of Diversity. In the Central Indo-Pacific, the highest diversity occurs in the Indonesian and Philippine archipelagoes, a region with a very high population…	0	0	NA	NA	NA	NA	0	NA	0
Brancalion P.H.S., Melo F.P.L., Tabarelli M., Rodrigues R.R.	Biodiversity persistence in highly humanmodified tropical landscapes depends on ecological restoration	2013	Tropical Conservation Science	10.1177/194008291300600601	https://www.scopus.com/inward/record.uri?eid=2-s2.0-84890515726&doi=10.1177%2f194008291300600601&partnerID=40&md5=3dcdbe10f1bd1428d7ae3646e0654473	In human-modified tropical landscapes, biodiversity is threatened by a myriad of forces, including habitat loss and fragmentation, land degradation, overexploitation of forest resources, and biological invasions. Ecological restoration offers a promising way to enhance biodiversity persistence and the delivery of ecosystem services by: 1) establishing structural elements in the landscape to enhan…	0	0	NA	NA	NA	NA	0	NA	0
Carr M.H., Anderson T.W., Hixon M.A.	Biodiversity, population regulation, and the stability of coral-reef fish communities	2002	Proceedings of the National Academy of Sciences of the United States of America	10.1073/pnas.162653499	https://www.scopus.com/inward/record.uri?eid=2-s2.0-0037143735&doi=10.1073%2fpnas.162653499&partnerID=40&md5=4a5412c8a318db0ceebb9957abc371ee	Unprecedented population declines and extinctions because of human activities, combined with a growing recognition that such losses affect the stability of ecosystems, underscore the need to better understand how populations persist naturally. We provide field experimental evidence that high biodiversity-in particular, the combined effects of predators and competitors-acts in a way that regulates…	0	0	NA	NA	NA	NA	0	NA	0
Chevassus-au-Louis B.	Biodiversity: A new look at the diversity of life. III. Fragility: Towards the "sixth extinction"? [La biodiversité: Un nouveau regard sur la diversité du vivant III. Fragilité: vers la «sixième extinction»?]	2008	Cahiers Agricultures	10.1684/agr.2008.0200	https://www.scopus.com/inward/record.uri?eid=2-s2.0-49149100571&doi=10.1684%2fagr.2008.0200&partnerID=40&md5=4ac87dce94e7594e601021453b711620	The successful introduction of the term "biodiversity" has expressed several recent changes in both our perception and understanding of the diversity of living organisms. In two former articles, we evoked the unexpected magnitude of the diversity of species, the existence of levels of organization other than species diversity as well as the need to reconsider our vision of both the usefulness and…	0	0	NA	NA	NA	NA	0	NA	0
Ashraf M.A.	Biogeographical distribution and natural groupings among five sympatric wild cats in tropical south asia	2007	Biodiversity	10.1080/14888386.2007.9712832	https://www.scopus.com/inward/record.uri?eid=2-s2.0-85024146348&doi=10.1080%2f14888386.2007.9712832&partnerID=40&md5=442d633d1e210e62086e9cf0e8ae59b5	Small to large carnivorous mammals in the tropical belt face extinction at an unprecedented rate. The vanishing of sympatric wild cats appears to be due to habitat fragmentation, human encroachment & poaching. The focus of this study is on ecological and distributional parameters that influence the wild cat communities in tropical South Asia. The distributional data for five sympatric cats is ana…	1	0	NA	NA	NA	NA	0	NA	0
Ritchie A.T.A.	THE BLACK RHINOCEROS (DICEROS BICORNIS L.)	1963	African Journal of Ecology	10.1111/j.1365-2028.1963.tb00178.x	https://www.scopus.com/inward/record.uri?eid=2-s2.0-84995185012&doi=10.1111%2fj.1365-2028.1963.tb00178.x&partnerID=40&md5=2dd1a74a503b804f30654059836236ce	The two African genera of rhinoceroses are briefly compared and an account given of the distribution of the black rhinoceros (Diceros bicornis L.). This species, which is adapted to a wide range of habitats, is now absent from or scarce in many parts of Africa where it was common only 50 or 100 years ago. It is described in detail with comments on the validity of the two subspecies D. b. bicornis…	No access	No access	No access	No access	No access	No access	No access	No access	No access
Magurran A.E., Dornelas M.	Biological diversity in a changing world	2010	Philosophical Transactions of the Royal Society B: Biological Sciences	10.1098/rstb.2010.0296	https://www.scopus.com/inward/record.uri?eid=2-s2.0-78650366366&doi=10.1098%2frstb.2010.0296&partnerID=40&md5=347287bb2178b2fe8819cfe4bc4296b6	From the pioneering explorations of Joseph Banks (later a President of the Royal Society), to the present day, a great deal has been learnt about the extent, distribution and stability of biological diversity in the world. We now know that diverse life can be found even in the most inhospitable places. We have also learned that biological diversity changes through time over both large and small t…	0	0	0	0	0	0	0	0	0
Roper M.M.	Biological diversity of micro-organisms: an Australian perspective	1993	Pacific Conservation Biology		https://www.scopus.com/inward/record.uri?eid=2-s2.0-0027802959&partnerID=40&md5=32fb4910c3bce2a09def33cbdb84cb0a	Micro-organisms and microbial diversity risk being lost due to environmental causes such as pollution, habitat loss, overexploitation, species introductions and global changes. Micro-organisms that are particularly vulnerable to extinction, are those with a limited distribution, in specific habitats or those in habitats subject to widespread stress. Accompanying the loss of microbial diversity is…	0	0	NA	NA	NA	NA	0	0	0
Pandit M.K., Babu C.R.	Biology and conservation of Coptis teeta wall. - An endemic and endangered medicinal herb of Eastern Himalaya	1998	Environmental Conservation	10.1017/S0376892998000320	https://www.scopus.com/inward/record.uri?eid=2-s2.0-0031669282&doi=10.1017%2fS0376892998000320&partnerID=40&md5=4d1451fa94be62a8cbf061ff34e41dde	Medicinal plants are a valuable resource for regional economic development in the tropics, and the Eastern Himalaya in particular harbours many such species. Extensive deforestation and over-exploitation in this region have brought several species to the brink of extinction, and Coptis teeta is such an endangered species; yet scientific information for its conservation is lacking. Investigations …	1	0	0	0	0	0	1	Coptis teeta	0
Oliveira C.D., Lessa R., Almeida Z., Santana F.M.	Biology and fishery of acoupa weakfish cynoscion acoupa (Lacepède, 1801): A review	2020	Neotropical Biology and Conservation	10.3897/neotropical.15.e55563	https://www.scopus.com/inward/record.uri?eid=2-s2.0-85090257830&doi=10.3897%2fneotropical.15.e55563&partnerID=40&md5=6cf764e34b50ee8833281c06872ec0f4	The present study describes the fishery and biology of Acoupa Weakfish Cynoscion acoupa, an important fishery resource in South America. We found and analyzed 31 articles and 10 publications about the species. Cynoscion acoupa is an estuarine marine species, which has a feeding habit with preference for fish and crustaceans. Its spawning occurs during two periods of the year and the size at matur…	0	0	NA	NA	NA	NA	0	NA	0
Dhiman B., Sharma P., Shivani, Pal P.K.	Biology, chemical diversity, agronomy, conservation and industrial importance of Valeriana jatamansi: A natural sedative	2020	Journal of Applied Research on Medicinal and Aromatic Plants	10.1016/j.jarmap.2020.100243	https://www.scopus.com/inward/record.uri?eid=2-s2.0-85079031336&doi=10.1016%2fj.jarmap.2020.100243&partnerID=40&md5=89cff53d9a9fd7cb57f910fabe7f82be	Valeriana jatamansi Jones (Indian valerian) is an important temperate herb, which serves as a source of raw material for pharmaceutical and perfumery industries. This wild herb is nature's gift to tribal communities for recovering various diseases. However, in India, this species is now at the verge of extinction due to over-exploitation of its rhizomes from its natural habitat to meet the burgeo…	0	0	NA	NA	NA	NA	1	Valeriana jatamansi Jones	0
Doughty R.W., Myers N.	Notes on the Amazon Wildlife trade	1971	Biological Conservation	10.1016/0006-3207(71)90343-0	https://www.scopus.com/inward/record.uri?eid=2-s2.0-4243122093&doi=10.1016%2f0006-3207%2871%2990343-0&partnerID=40&md5=56c0eb73d58b08ad71cde558bea7fa7a	Commercial enterprises in the United States and western Europe are making inexorable demands upon wildlife of the Amazon basin. In recent years animal skins and furs for foreign apparel industries have been shipped in increasing quantities through the Brazilian ports of Belém and Manaus. Considerable anxiety is being expressed as to whether wildlife populations can withstand these pressures. A fi…	No access	No access	No access	No access	No access	No access	No access	No access	No access
Pons G.X., Del Valle L.	Bionomic Cartography of the Balearic Sea: Evolution of Coastal Marine Habitats of Mallorca	2020	Journal of Coastal Research	10.2112/SI95-030.1	https://www.scopus.com/inward/record.uri?eid=2-s2.0-85085498023&doi=10.2112%2fSI95-030.1&partnerID=40&md5=e6e2a595ee802219bde865ad4ccfb7d3	Pons, G.X. and del Valle, L., 2020. Bionomic cartography of the Balearic Sea: evolution of coastal marine habitats of Mallorca. In: Malvárez, G. and Navas, F. (eds.), Global Coastal Issues of 2020. Journal of Coastal Research, Special Issue No. 95, pp. 153-157. Coconut Creek (Florida), ISSN 0749-0208. The first compilation of marine habitats of Mallorca is presented. The Mallorcan coastline prese…	0	0	NA	NA	NA	NA	0	NA	0
SIMBERLOFF D., COX J.	Consequences and Costs of Conservation Corridors	1987	Conservation Biology	10.1111/j.1523-1739.1987.tb00010.x	https://www.scopus.com/inward/record.uri?eid=2-s2.0-4243178285&doi=10.1111%2fj.1523-1739.1987.tb00010.x&partnerID=40&md5=77311b9382035dedc0db6a12e356f8a0	Abstract: There are few controlled data with which to assess the conservation role of corridors connecting refuges. If corridors were used sufficiently, they could alleviate threats from inbreeding depression and demographic stochasticity. For species that require more resources than are available in single refuges, a network of refuges connected by corridors may allow persistence. Finally, a cow…	0	0	NA	NA	NA	NA	0	NA	NA
Pérez-González M.Z., Jiménez-Arellanes M.A.	Biotechnological processes to obtain bioactive secondary metabolites from some Mexican medicinal plants	2021	Applied Microbiology and Biotechnology	10.1007/s00253-021-11471-z	https://www.scopus.com/inward/record.uri?eid=2-s2.0-85113135392&doi=10.1007%2fs00253-021-11471-z&partnerID=40&md5=c540d2c396b9672c927a0495470c388e	Abstract: The consumption of medicinal plants has increased in recent decades due to the fact that they biosynthesize compounds with many biological activities; thus, some plant species with biological potential are being utilized as raw material by the industries for preparation of drugs, phytodrugs, or food supplements. This has the consequence of overexploitation and deforestation, which endan…	1	0	0	0	0	0	0	0	0
Swamy M.K., Nath S., Paul S., Jha N.K., Purushotham B., Rohit K.C., Dey A.	Biotechnology of camptothecin production in Nothapodytes nimmoniana, Ophiorrhiza sp. and Camptotheca acuminata	2021	Applied Microbiology and Biotechnology	10.1007/s00253-021-11700-5	https://www.scopus.com/inward/record.uri?eid=2-s2.0-85120334954&doi=10.1007%2fs00253-021-11700-5&partnerID=40&md5=80293adb02b175d3df28a173bd5643e1	Cancer is probably the deadliest human disease in recent years. In the past few years, rapid clinical progress has been made in the field of anticancer drug development. Plant secondary metabolites have been noted as extremely efficacious as promising natural source for anticancer therapy for many years. Camptothecin (CPT) is one of the popularly used anti-tumor drugs possessing clinically proven…	0	1	Species that are natural sources of Camptothecin (anti-cancer treatment) - maybe Nothapodytes foetida and Camptotheca acuminata	Not stated	Not stated	Not stated	1	Species that are natural sources of Camptothecin (anti-cancer treatment) - maybe Nothapodytes foetida and Camptotheca acuminata	0
Palacio R.D., Kattan G.H., Pimm S.L.	Bird extirpations and community dynamics in an Andean cloud forest over 100 years of land-use change	2020	Conservation Biology	10.1111/cobi.13423	https://www.scopus.com/inward/record.uri?eid=2-s2.0-85076177445&doi=10.1111%2fcobi.13423&partnerID=40&md5=e111ad92a3b74ad7beeb2fe185dc0815	Long-term studies to understand biodiversity changes remain scarce—especially so for tropical mountains. We examined changes from 1911 to 2016 in the bird community of the cloud forest of San Antonio, a mountain ridge in the Colombian Andes. We evaluated the effects of past land-use change and assessed species vulnerability to climate disruption. Forest cover decreased from 95% to 50% by 1959, an…	0	0	NA	NA	NA	NA	0	NA	0
Hall-Martin A.J.	Range expansion of the yellowbilled oxpecker Buphagus africanus into the Kruger National Park, South Africa	1987	Koedoe		https://www.scopus.com/inward/record.uri?eid=2-s2.0-0023556832&partnerID=40&md5=ff325a8536bc845915f93ca3ed0364e4	Yellowbilled oxpecker, long believed extinct as a breeding species in the Republic of South Africa, has been recorded regularly in the Kruger National Park since 1979. The first definite indication of breeding was recorded in January 1984, and final confirmation of breeding was observed in December 1985. The recovery of the ungulate populations of the park from overhunting and rinderpest during t…	0	0	NA	NA	NA	NA	0	NA	NA
Iqbal M.Z., Malik S.A., Chaudhry A.A.	Birds of Lahore Cantonment	2007	Pakistan Journal of Zoology		https://www.scopus.com/inward/record.uri?eid=2-s2.0-34547113547&partnerID=40&md5=e0436476259465e80e7750e2e8cf91cf	Lahore Cantonment (LC) is one of the oldest establishments in Lahore. Located about 28 km Northeast of Lahore, it covers about 8950 hectares. Khairy distributory fed by Bumbanwala-Ravi-Badian (BRB) canal passes through the area. This area has many marsh areas along he route from Burki upto BRB canal besides resident birds. A variety of birds visit the Lahore Cantonment during summer and winter se…	0	0	NA	NA	NA	NA	0	NA	0
Olmos F.	Birds of Serra da Capivara National Park, in the “caatinga” of north-eastern Brazil	1993	Bird Conservation International	10.1017/S0959270900000769	https://www.scopus.com/inward/record.uri?eid=2-s2.0-0027835471&doi=10.1017%2fS0959270900000769&partnerID=40&md5=f37ae7d605c7cfc04d7e3ac3265f5e98	Serra da Capivara National Park covers an area of about 1,300 km2 in south-eastern Piauí, north-eastern Brazil. The park's vegetation is the endemic caatinga, with a few remnants of semi-deciduous forest in some canyons. The area has a reasonable diversity of plants, with 615 catalogued species. Since 1986, 208 bird species have been observed in the park and its buffer zone, including 10 threaten…	0	1	Greater Large-billed Seed-finch Oryzoborus maximiliani	regional	Not stated	Not stated	0	0	0
Viviano A., Amori G., Luiselli L., Oebel H., Bahleman F., Mori E.	Blessing the rains down in Africa: Spatiotemporal behaviour of the crested porcupine Hystrix cristata (Mammalia: Rodentia) in the rainy and dry seasons, in the African savannah	2020	Tropical Zoology	10.4081/tz.2020.80	https://www.scopus.com/inward/record.uri?eid=2-s2.0-85100035851&doi=10.4081%2ftz.2020.80&partnerID=40&md5=65ba777ffec6b96cb6ac3baffb61bc6a	The assessment of habitat selection and temporal patterns of activity rhythms is paramount for wildlife conservation. Studies on behavioural ecology of wild mammals are particularly challenging in tropical areas, mostly when involving rare or elusive species. Despite being a common species in Italy, the crested porcupine Hystrix cristata is threatened of extinction throughout most of its sub-Saha…	0	0	NA	NA	NA	NA	0	NA	0
Kaplan R.H., Rosamond K.M., Goded S., Soultan A., Glass A., Kim D.H., Arcilla N.	Bobolink (Dolichonyx oryzivorus) declines follow bison (bison bison) reintroduction on private conservation grasslands	2021	Animals	10.3390/ani11092661	https://www.scopus.com/inward/record.uri?eid=2-s2.0-85114558292&doi=10.3390%2fani11092661&partnerID=40&md5=fb8cb460106bcffabbedc61b26042c7e	Among the most rapidly declining birds in continental North America, grassland birds evolved with American bison (Bison bison) until bison nearly became extinct due to overhunting. Bison populations have subsequently rebounded due to reintroductions on conservation lands, but the impacts of bison on grassland nesting birds remain largely unknown. We investigated how bison reintroduction, together…	0	0	0	0	0	0	1	Bison bison	0
Biggs D., Holden M.H., Braczkowski A., Cook C.N., Milner-Gulland E.J., Phelps J., Scholes R.J., Smith R.J., Underwood F.M., Adams V.M., Allan J., Brink H., Cooney R., Gao Y., Hutton J., Macdonald-Madden E., Maron M., Redford K.H., Sutherland W.J., Possingham H.P.	Breaking the deadlock on ivory	2017	Science	10.1126/science.aan5215	https://www.scopus.com/inward/record.uri?eid=2-s2.0-85040111640&doi=10.1126%2fscience.aan5215&partnerID=40&md5=e4d5507f263149fe51e2769190c7d6e5	[No abstract available]	0	0	NA	NA	NA	NA	0	NA	0
Kuhnen V.V., Remor J.O., Lima R.E.M.	Breeding and trade of wildlife in Santa Catarina state, Brazil [Criação e comercialização de animais silvestres no estado de Santa Catarina, Brasil]	2012	Brazilian Journal of Biology	10.1590/S1519-69842012000100007	https://www.scopus.com/inward/record.uri?eid=2-s2.0-84858970661&doi=10.1590%2fS1519-69842012000100007&partnerID=40&md5=0e895bdcaa25a986d788350b8203973f	The wildlife trade is becoming increasingly more relevant in discussions concerning conservation biology and the sustainable management of natural resources. The aim of this study was to document the trade and breeding of wildlife in Santa Catarina state, in southern Brazil. Data was collected from annual reports (1996-2008) of wildlife breeders which were sent to IBAMA. By the end of 2008, there…	0	0	NA	NA	NA	NA	0	0	0
Simpfendorfer C.A., Dulvy N.K.	Bright spots of sustainable shark fishing	2017	Current Biology	10.1016/j.cub.2016.12.017	https://www.scopus.com/inward/record.uri?eid=2-s2.0-85011591030&doi=10.1016%2fj.cub.2016.12.017&partnerID=40&md5=368d4861cc4564e2273e9dd471590b26	Sharks, rays and chimeras (class Chondrichthyes; herein ‘sharks’) today face possibly the largest crisis of their 420 million year history. Tens of millions of sharks are caught and traded internationally each year, many populations are overfished to the point where global catch peaked in 2003, and a quarter of species have an elevated risk of extinction [1–3]. To some, the solution is to simply …	1	0	NA	NA	NA	NA	0	NA	0
Jerozolimski A., Peres C.A.	Bringing home the biggest bacon: A cross-site analysis of the structure of hunter-kill profiles in Neotropical forests	2003	Biological Conservation	10.1016/S0006-3207(02)00310-5	https://www.scopus.com/inward/record.uri?eid=2-s2.0-0037410086&doi=10.1016%2fS0006-3207%2802%2900310-5&partnerID=40&md5=6d6c6032ce5f2dbbdbf3cab0fae5a45c	Forest vertebrates are critical to the subsistence of many tropical forest dwellers enjoying little or no access to other sources of animal protein. Yet the ecological and socioeconomic value of forest wildlife is being undermined as many large vertebrate populations are driven to local extinction by unsustainable hunting practices. Although large mammals that are preferred by hunters are widely …	0	0	NA	NA	NA	NA	0	NA	0
Vokhshoori N.L., McCarthy M.D., Collins P.W., Etnier M.A., Rick T., Eda M., Beck J., Newsome S.D.	Broader foraging range of ancient short-tailed albatross populations into California coastal waters based on bulk tissue and amino acid isotope analysis	2019	Marine Ecology Progress Series	10.3354/meps12839	https://www.scopus.com/inward/record.uri?eid=2-s2.0-85061088023&doi=10.3354%2fmeps12839&partnerID=40&md5=fd59df639ba8e9ce3cb8e664021a7db1	The short-tailed albatross Phoebastria albatrus was nearly driven to extinction in the early 20 th century, but is one of the most common seabirds found in coastal archaeological sites in Japan, the Aleutian Islands, and the Channel Islands off southern California. Today, this species nests on only 2 islands off southern Japan and spends the majority of its time foraging in waters west of the Ale…	0	0	NA	NA	NA	NA	1	Phoebastria albatrus	0
Zecchini A.	Bushmeat hunting [La viande de brousse et son exploitation]	2004	Bulletin de la Societe Zoologique de France		https://www.scopus.com/inward/record.uri?eid=2-s2.0-3342953147&partnerID=40&md5=0c306e48e790b3ec0400d165b1cd8335	Hunting for food, or bushmeat, represents one of the main sources of animal proteins for populations of many countries, mainly in Africa, Asia and Latin America. It takes two forms: subsistence hunting and commercial hunting. Such hunting is growing rapidly, in parallel with increasing human demography and burgeoning cities. The resulting overexploitation and depletion of wildlife are among the m…	1	Abstract only	Abstract only	Abstract only	Abstract only	Abstract only	Abstract only	Abstract only	Abstract only
Hayward M.W.	Bushmeat hunting in dwesa and cwebe nature reserves, eastern cape, South Africa	2009	African Journal of Wildlife Research	10.3957/056.039.0108	https://www.scopus.com/inward/record.uri?eid=2-s2.0-70349335494&doi=10.3957%2f056.039.0108&partnerID=40&md5=cfa2ac2ac1046ccfa12b031893a10697	Reports of bushmeat hunting as a threatening process are almost entirely restricted to tropical biomes and developing countries. Mammalian fauna within South Africa's fenced reserves could be considered immune to such threats; however, there has been no study testing this. Transects were conducted throughout the fenced, temperate coastal indigenous forested reserves of Dwesa and Cwebe to detect s…	No access	No access	No access	No access	No access	No access	No access	No access	No access
Wilkie D.S., Carpenter J.F.	Bushmeat hunting in the Congo Basin: An assessment of impacts and options for mitigation	1999	Biodiversity and Conservation	10.1023/A:1008877309871	https://www.scopus.com/inward/record.uri?eid=2-s2.0-0032809192&doi=10.1023%2fA%3a1008877309871&partnerID=40&md5=87472788a303e4cebe087f09f538117e	Hunting of wild animals is an important component of household economies in the Congo Basin. Results from the growing corpus of quantitative studies show that: a) bushmeat remains the primarY source of animal protein for the majority of Congo Basin families; b) bushmeat hunting can constitute a significant source of revenue for forest families; c) bushmeat consumption by low density populations l…	1	0	NA	NA	NA	NA	0	NA	0
Brodie J.F., Helmy O.E., Brockelman W.Y., Maron J.L.	Bushmeat poaching reduces the seed dispersal and population growth rate of a mammal-dispersed tree	2009	Ecological Applications	10.1890/08-0955.1	https://www.scopus.com/inward/record.uri?eid=2-s2.0-66149186840&doi=10.1890%2f08-0955.1&partnerID=40&md5=a1be9cfa56d010c3e6c6a23a61399681	Myriad tropical vertebrates are threatened by overharvest. Whether this harvest has indirect effects on nonhunted organisms that interact with the game species is a critical question. Many tropical birds and mammals disperse seeds. Their overhunting in forests can cause zoochorous trees to suffer from reduced seed dispersal. Yet how these reductions in seed dispersal influence tree abundance and …	1	0	0	0	0	0	1	Choerospondias axillaris	1
[No author name available]	Bushmeat: A socioecological problem. The overexploitation of wildlife for nutritional and traditional purposes. World animal trade, extinction risk and socio-economic issues	2015	Problematic Wildlife: A Cross-Disciplinary Approach	10.1007/978-3-319-22246-2	https://www.scopus.com/inward/record.uri?eid=2-s2.0-85017084020&doi=10.1007%2f978-3-319-22246-2&partnerID=40&md5=a6007834c368e099b3df31bc4068a550	[No abstract available]	No access	No access	No access	No access	No access	No access	No access	No access	No access
Bunnag S., Pimda W.	Callus induction, plant regeneration, and cryopreservation of Dendrobium findlayanum based on an encapsulation-dehydration technique	2019	Acta Horticulturae	10.17660/ActaHortic.2019.1262.20	https://www.scopus.com/inward/record.uri?eid=2-s2.0-85076600092&doi=10.17660%2fActaHortic.2019.1262.20&partnerID=40&md5=ed18c591f841085610b22653b6c731cb	Dendrobium findlayanum, primarily distributed in Thailand and neighbouring countries like Myanmar and Laos, is at risk of extinction due to habitat decline and overexploitation. Cryopreservation has emerged as a promising method for orchid conservation. This study was carried out to optimize the conditions for callus induction, plant regeneration, and the cryopreservation of protocorms of D. find…	0	0	NA	NA	NA	NA	0	NA	0
Marler P.N.	Camera trapping the Palawan Pangolin Manis culionensis (Mammalia: Pholidota: Manidae) in the wild	2016	Journal of Threatened Taxa	10.11609/jott.2867.8.12.9443-9448	https://www.scopus.com/inward/record.uri?eid=2-s2.0-85017528466&doi=10.11609%2fjott.2867.8.12.9443-9448&partnerID=40&md5=671af58aec9e33ff0dd4b86227a2c9ad	The Palawan Pangolin Manis culionensis is restricted to the Palawan faunal region in the Philippines. The species' distribution and natural history are poorly known due, in part, to it only recently being recognized as a distinct species. Pangolin species around the world are threatened due to habitat loss and the illegal wildlife trade. Understanding the conservation requirements of the Palawan …	0	0	0	0	0	0	0	0	0
Rivalan P., Delmas V., Angulo E., Bull L.S., Hall R.J., Courchamp F., Rosser A.M., Leader-Williams N.	Can bans stimulate wildlife trade?	2007	Nature	10.1038/447529a	https://www.scopus.com/inward/record.uri?eid=2-s2.0-34249901550&doi=10.1038%2f447529a&partnerID=40&md5=f802d4b8f646979dbac9aa2d713b842d	[No abstract available]	1	0	NA	NA	NA	NA	0	NA	0
Tierney A.	Can CITES prevent the tiger being worshipped to death in China?	1998	Asia Pacific Journal of Environmental Law		https://www.scopus.com/inward/record.uri?eid=2-s2.0-34249081220&partnerID=40&md5=ac44ef094fd9aa8d74af74d2cb405ced	Habitat loss and poaching to meet demand for tiger parts for traditional Chinese medicine are the major threats facing the remaining five species of tiger as they move toward extinction in 1998, the Year of the Tiger. This article examines the role of the 1973 Convention on International Trade in Endangered Species of Wild Fauna and Flora (CITES) in protecting the tiger from extinction and the op…	0	0	0	0	0	0	1	Tiger	0
Hoelzel A.R.	Can DNA foil the poachers?	2015	Science	10.1126/science.aac6301	https://www.scopus.com/inward/record.uri?eid=2-s2.0-84935132564&doi=10.1126%2fscience.aac6301&partnerID=40&md5=d4d87cfffa83622c561d4a27202c54e4	[No abstract available]	No access	No access	No access	No access	No access	No access	No access	No access	No access
Marsh H., Rathbun G.B., O'Shea T.J., Preen A.R.	Can dugongs survive in Palau?	1995	Biological Conservation	10.1016/0006-3207(94)00068-2	https://www.scopus.com/inward/record.uri?eid=2-s2.0-0028973803&doi=10.1016%2f0006-3207%2894%2900068-2&partnerID=40&md5=4a16ac647f7a5fd579052465ae56985d	In August 1991 we surveyed dugongs Dugong dugon in the coastal waters of Palau using methods similar to aerial surveys conducted in 1977, 1978 and 1983. Twenty-six dugongs (including four calves) were seen, a count within the range obtained previously. The rate at which dugongs were seen per unit flight-time was lower than for any of the other surveys, despite the observers being more experienced…	0	0	0	0	0	0	1	Dugong dugon	0
Borman M.	Can governments encourage a reduced fish harvest to allow global stocks to regenerate their numbers	2001	Journal of Environmental Law and Litigation		https://www.scopus.com/inward/record.uri?eid=2-s2.0-0035070256&partnerID=40&md5=2fbb8a5ab14d976a6651f321d990aafa	As the result of ineffective management plans1 sixty percent of the world's major fisheries are harvested at or above their maximum sustainable rate2. The 1982 United Nations Convention on the Law of the Sea (hereinafter LOS), a growing world population, and continually increasing subsidies have encouraged larger fish catches rather than species conservation. Additionally, fish are a common prope…	No access	No access	No access	No access	No access	No access	No access	No access	No access
Nenzén H.K., Martel V., Gravel D.	Can hyperparasitoids cause large-scale outbreaks of insect herbivores?	2018	Oikos	10.1111/oik.05112	https://www.scopus.com/inward/record.uri?eid=2-s2.0-85052508888&doi=10.1111%2foik.05112&partnerID=40&md5=0ad96dccc48bb5dff20e690f5b023fee	Synchronous population fluctuations occur in many species and have large economic impacts, but remain poorly understood. Dispersal, climate and natural enemies have been hypothesized to cause synchronous population fluctuations across large areas. For example, insect herbivores cause extensive forest defoliation and have many natural enemies, such as parasitoids, that may cause landscape-scale ch…	0	0	NA	NA	NA	NA	0	NA	NA
Retief K., West A.G., Pfab M.F.	Can stable isotopes and radiocarbon dating provide a forensic solution for curbing illegal harvesting of threatened cycads?	2014	Journal of Forensic Sciences	10.1111/1556-4029.12644	https://www.scopus.com/inward/record.uri?eid=2-s2.0-84911970377&doi=10.1111%2f1556-4029.12644&partnerID=40&md5=9dd65243a3dae84530c30e2fdfd46269	Cycads in South Africa are facing an extinction crisis due to the illegal extraction of plants from the wild. Proving wild origin of suspect ex situ cycads to the satisfaction of a court of law is difficult, limiting law enforcement efforts. We investigated the feasibility of using multiple stable isotopes to identify specimens removed from the wild. Relocated and wild specimens from two species …	1	0	NA	NA	nA	NA	0	NA	0
Williams D.D., Williams S.S., van Huis A.	Can we farm aquatic insects for human food or livestock feed?	2021	Journal of Insects as Food and Feed	10.3920/JIFF2021.x002	https://www.scopus.com/inward/record.uri?eid=2-s2.0-85102797784&doi=10.3920%2fJIFF2021.x002&partnerID=40&md5=b028b985dfc7c7efa4432a346f771160	Six of the 12 living orders of aquatic insects contain species engaged in entomophagy, but few are being harvested effectively, leading to overexploitation and local extinction. Existing practices range from including insects (e.g. dipterans) in the core diets of many indigenous peoples to consumption of selected insects as novelty food (e.g. caddisflies). Comparison of nutritional worth of aquat…	0	0	0	0	0	0	0	0	0
Jiang Z.	Can we prevent extinction?	2016	Kexue Tongbao/Chinese Science Bulletin	10.1360/N972015-01319	https://www.scopus.com/inward/record.uri?eid=2-s2.0-85072389764&doi=10.1360%2fN972015-01319&partnerID=40&md5=36dd61aaf8ad354b8bb41a8e3b13cb5a	The biodiversity crisis characterized by large scale species endangerment is a serious problem faced by modern humankind. Species extinction is an unavoidable natural phenomenon and cannot be prevented. Species on earth are in a constant birth and death evolutionary process: old species die off or evolve into new ones while new species evolve to fill the empty niches left behind by extinct taxa. …	1	0	NA	NA	NA	NA	0	NA	0
Xie P.	Can we save the disappearing sturgeons in the Yangtze River? [我们能拯救长江中正在消逝的鲟鱼吗?]	2020	Hupo Kexue/Journal of Lake Sciences	10.18307/2020.0401	https://www.scopus.com/inward/record.uri?eid=2-s2.0-85087741315&doi=10.18307%2f2020.0401&partnerID=40&md5=7f590f3060c7ee256bd37f57c3556fbb	Sturgeons have lived on the earth for hundreds of millions of years with little morphological changes, thus called as "living fossils". They are one of the most endangered fish groups. Among the three sturgeon species in the Yangtze River, Psephurus gladius has extincted functionally, Acipenser sinensis is going to become extinct in natural environments, and Acipenser dabryanus is also critically…	0	0	NA	NA	NA	NA	0	NA	0
Wyatt T.	Canada and the Convention on International Trade in Endangered Species of Wild Fauna and Flora (CITES): Lessons Learned on Implementation and Compliance	2021	Liverpool Law Review	10.1007/s10991-020-09267-8	https://www.scopus.com/inward/record.uri?eid=2-s2.0-85092250666&doi=10.1007%2fs10991-020-09267-8&partnerID=40&md5=73d5d0b821de49cd2f0d21be9c8217ed	Unsustainable and illegal wildlife trade are contributing to the unprecedented levels of biodiversity loss and possible extinction of one million species. Law enforcement and the criminal justice system have a role to play in helping to regulate and monitor such trade. The main international instrument to regulate wildlife trade is the Convention on International Trade in Endangered Species of Wi…	1	0	NA	NA	NA	NA	0	NA	0
Riera R., Delgado J.D.	Canary Islands	2018	World Seas: An Environmental Evaluation Volume I: Europe, the Americas and West Africa	10.1016/B978-0-12-805068-2.00024-3	https://www.scopus.com/inward/record.uri?eid=2-s2.0-85081529855&doi=10.1016%2fB978-0-12-805068-2.00024-3&partnerID=40&md5=16df660a3d6f51d3350878781c8ebd33	0	0	NA	NA	NA	NA	NA	0	0	NA
Gilbert M., Soutyrina S.V., Seryodkin I.V., Sulikhan N., Uphyrkina O.V., Goncharuk M., Matthews L., Cleaveland S., Miquelle D.G.	Canine distemper virus as a threat to wild tigers in Russia and across their range	2015	Integrative Zoology	10.1111/1749-4877.12137	https://www.scopus.com/inward/record.uri?eid=2-s2.0-84938093424&doi=10.1111%2f1749-4877.12137&partnerID=40&md5=54d24e2d04a11a49e14846b7687a6d8e	Canine distemper virus (CDV) has recently been identified in populations of wild tigers in Russia and India. Tiger populations are generally too small to maintain CDV for long periods, but are at risk of infections arising from more abundant susceptible hosts that constitute a reservoir of infection. Because CDV is an additive mortality factor, it could represent a significant threat to small, is…	0	0	NA	NA	NA	NA	0	NA	0
Frias-Torres S.	Captive bred, adult giant clams survive restoration in the wild in Seychelles, Indian Ocean	2017	Frontiers in Marine Science	10.3389/fmars.2017.00097	https://www.scopus.com/inward/record.uri?eid=2-s2.0-85020087939&doi=10.3389%2ffmars.2017.00097&partnerID=40&md5=54779aad5e3d38724c33f8f41edb9dac	Coral reef restoration focuses on scleractinian corals, excluding other groups that provide structural complexity to these threatened ecosystems. Giant clams share the role of ecosystem engineers alongside corals in the Indo-Pacific, but overfishing has caused widespread local extinctions. Aquaculture reduces pressure on wild populations and captive bred juveniles have been used to restore extinc…	0	1	Tridacna maxima	Local	International	Ban on ivory trade increased demand for giant clams	0	NA	0
Archawaranon M.	Captive Hill Mynah Gracula religiosa breeding success: Potential for bird conservation in Thailand?	2005	Bird Conservation International	10.1017/S0959270905000651	https://www.scopus.com/inward/record.uri?eid=2-s2.0-33644799254&doi=10.1017%2fS0959270905000651&partnerID=40&md5=42c578a87378b42aef4e60344936d956	Hill Mynah Gracula religiosa is one of the most popular bird pets worldwide due to its ability to mimic diverse sounds, especially human speech. However, Mynahs have rarely been bred in captivity, so nestlings from natural populations are in large demand, resulting in many populations being threatened with extinction. Both subspecies in Thailand, intermedia and religiosa, are costly and desired i…	0	0	0	0	0	0	1	Hill Mynah Gracula religiosa	0
Nigam P., Kalyansundaram S., Cooper D., Carlisle L., Pabla H.S.	Capture and translocation of gaur (Bos gaurus) in India	2014	Ecology, Evolution and Behaviour of Wild Cattle: Implications for Conservation	10.1017/CBO9781139568098.025	https://www.scopus.com/inward/record.uri?eid=2-s2.0-84953275907&doi=10.1017%2fCBO9781139568098.025&partnerID=40&md5=9002f3e09189536b8d9b8c2d288d0ff3	The gaur (Bos gaurus), also known as the ‘Indian bison’, inhabits a wide variety of habitat across South and Southeast Asia, with a presence in three disjoint regions: Southwestern India, central India and northeastern India (including Nepal, Bhutan and Bangladesh) (Choudhury 2002a). The habitats broadly include the tropical wet evergreen and semi-evergreen forests in the Western Ghats; tropical …	0	0	NA	NA	nA	NA	0	NA	0
Nguyen T.H., Sinha A., Gholami S., Plumptre A., Joppa L., Tambe M., Driciru M., Wanyama F., Rwetsiba A., Critchlow R., Beale C.M.	CAPTURE: A new predictive anti-poaching tool for wildlife protection	2016	Proceedings of the International Joint Conference on Autonomous Agents and Multiagent Systems, AAMAS		https://www.scopus.com/inward/record.uri?eid=2-s2.0-85013662316&partnerID=40&md5=53550df82fb42d7c5bf9d7d6b0cf7d42	Wildlife poaching presents a serious extinction threat to many animal species. Agencies ("defenders") focused on protecting such animals need tools that help analyze, model and predict poacher activities, so they can more effectively combat such poaching; such tools could also assist in planning effective defender patrols, building on the previous security games research. To that end, we have bui…	1	0	NA	NA	NA	NA	0	NA	0
Ratnayeke S., Van Manen F.T., Clements G.R., Kulaimi N.A.M., Sharp S.P.	Carnivore hotspots in Peninsular Malaysia and their landscape attributes	2018	PLoS ONE	10.1371/journal.pone.0194217	https://www.scopus.com/inward/record.uri?eid=2-s2.0-85045065136&doi=10.1371%2fjournal.pone.0194217&partnerID=40&md5=69f80864b4b28c07b9ed9a9db0ee2e41	Mammalian carnivores play a vital role in ecosystem functioning. However, they are prone to extinction because of low population densities and growth rates, and high levels of persecution or exploitation. In tropical biodiversity hotspots such as Peninsular Malaysia, rapid conversion of natural habitats threatens the persistence of this vulnerable group of animals. Here, we carried out the first …	1	0	NA	NA	NA	NA	0	NA	0
Othman R., Halim S.F.A.A., Hatta F.A.M., Jamaludin M.A.	Carotenoid content and composition in 20 medicinal plant species of traditional Malay midwifery postnatal bath	2017	Journal of Pharmacy and Nutrition Sciences	10.6000/1927-5951.2017.07.04.6	https://www.scopus.com/inward/record.uri?eid=2-s2.0-85048950173&doi=10.6000%2f1927-5951.2017.07.04.6&partnerID=40&md5=ccbb2497f38b7aac0b918067c5c8488f	Today in Malay community, midwifery traditional knowledge of herbal medicine has disappeared and extinct. The facts are Malay midwives are becoming rare and the more crucial is medicinal plants are over-harvested. The aim of this research is to identify and investigate the active pharmaceutical ingredients content in 20 selected species used in the Malay traditional bath. There is a solid need to…	0	0	NA	NA	NA	NA	0	NA	0
Myers R.A., Baum J.K., Shepherd T.D., Powers S.P., Peterson C.H.	Cascading effects of the loss of apex predatory sharks from a coastal ocean	2007	Science	10.1126/science.1138657	https://www.scopus.com/inward/record.uri?eid=2-s2.0-34147110810&doi=10.1126%2fscience.1138657&partnerID=40&md5=391094eb0c8f8b2eda444a5dd0e772ae	Impacts of chronic overfishing are evident in population depletions worldwide, yet indirect ecosystem effects induced by predator removal from oceanic food webs remain unpredictable. As abundances of all 11 great sharks that consume other elasmobranchs (rays, skates, and small sharks) fell over the past 35 years, 12 of 14 of these prey species increased in coastal northwest Atlantic ecosystems. E…	0	0	NA	NA	NA	NA	0	NA	0
Kehoe R., Frago E., Sanders D.	Cascading extinctions as a hidden driver of insect decline	2021	Ecological Entomology	10.1111/een.12985	https://www.scopus.com/inward/record.uri?eid=2-s2.0-85096906943&doi=10.1111%2feen.12985&partnerID=40&md5=8247937312adc2f198a399afd2af516a	1. The decline in insect abundance and diversity observed in many ecosystems is of major concern because of the long-term consequences for ecosystem function and stability. 2. Species in ecological communities are connected through interactions forming complex networks. Therefore, initial extinctions can cause further species losses through co-extinctions and extinction cascades, where single ext…	1	1	Sclerostomulus nitidus	? decreased by 93%	Not stated	0	0	0	1
Pourkazemi M.	Caspian sea Sturgeon conservation and fisheries: Past present and future	2006	Journal of Applied Ichthyology	10.1111/j.1439-0426.2007.00923.x	https://www.scopus.com/inward/record.uri?eid=2-s2.0-34547202970&doi=10.1111%2fj.1439-0426.2007.00923.x&partnerID=40&md5=16c1b7ba9bee1b8ce09140cde5eed5d2	The Caspian Sea is home to 1354 plants and animals and more than 122 fish species. The bulk of the remaining stocks of the world sturgeon resources is located here and provides another unique feature of the Caspian Sea, where 80-90% of the world caviar is produced. The total official sturgeon landings in the Caspian Sea have, however, faced drastic fluctuations and decreased from 28.5 thousand to…	0	0	0	0	0	0	1	most sturgeon species of the Caspian Sea	0
Palazy L., Bonenfant C., Gaillard J.-M., Courchamp F.	Cat dilemma: Too protected to escape trophy hunting?	2011	PLoS ONE	10.1371/journal.pone.0022424	https://www.scopus.com/inward/record.uri?eid=2-s2.0-79960769138&doi=10.1371%2fjournal.pone.0022424&partnerID=40&md5=359958425a8f4ed5f61849c6f18da9d0	Trophy hunting is one of the most controversial issues in the field of biodiversity conservation. In particular, proponents and opponents debate fiercely over whether it poses a threat to hunted populations. Here, we show that trophy hunting constitutes a greater menace to threatened species than previously realized. Because humans value rarity, targeted species that are threatened are likely to …	1	0	0	0	0	0	0	0	0
Simeon B.M., Fahmi, Ichsan M., Muttaqin E., Oktaviyani S., Mardhiah U., Yulianto I.	Catch abundance and fishing season from vulnerable and endangered Elasmobranch species in Tanjung Luar Fishery	2019	IOP Conference Series: Earth and Environmental Science	10.1088/1755-1315/278/1/012071	https://www.scopus.com/inward/record.uri?eid=2-s2.0-85067030980&doi=10.1088%2f1755-1315%2f278%2f1%2f012071&partnerID=40&md5=c8e0ab7ccd51424a1e9e03320d49dfcf	The elevated extinction risk of elasmobranchs is proportional with the increase of fishing mortality due to overfishing. Indonesia is the biggest shark fishing country in the world, with Tanjung Luar as a fishing village specifically targeting sharks. More than 30 species of sharks and rays that have been landed in Tanjung Luar recently received increased conservation status under the Internation…	0	0	NA	NA	NA	NA	1	Elasmobranchii	0
Wolff W.J.	Causes of extirpations in the Wadden Sea, an estuarine area in the Netherlands	2000	Conservation Biology	10.1046/j.1523-1739.2000.98203.x	https://www.scopus.com/inward/record.uri?eid=2-s2.0-0034080338&doi=10.1046%2fj.1523-1739.2000.98203.x&partnerID=40&md5=150458775f091639878d35702c7b4e0d	The various causes of extirpation of marine and estuarine species were investigated for the Dutch Wadden Sea to gain an impression of their relative importance. I obtained data from geological, archaeological, historical, and biological publications. At least 10 species of algae, 10 invertebrates, 13 fishes, 5 birds, and 4 marine mammals became extinct during the past 2000 years. Habitat destruct…	0	1	Hydrodamalis gigas, Monachus tropicalis, Mustela macrodon, Zalophus californianus japonicus, Atlantic populations of Eschrichtius robustus, Pinguinus impennis, Phalacrocorax perspicillatus, Chendytis lawi, Tadorna cristata, Camptorhynchus labradorius, Mergus australis, Cygnus sumnerensis.	Doesn't say	Not stated	Not stated	0	NA	0
Wilson M., Walters J.R.	Cavity use and breeding biology of endangered Bahama Swallows (Tachycineta cyaneoviridis): implications for conservation	2020	Journal of Field Ornithology	10.1111/jofo.12332	https://www.scopus.com/inward/record.uri?eid=2-s2.0-85085614354&doi=10.1111%2fjofo.12332&partnerID=40&md5=242602f02dc2b787fd942e256103ce83	Bird populations, especially on islands, have declined or gone extinct due to overhunting, habitat loss and fragmentation, and adverse effects of the introduction of non-native species. Bahama Swallows (Tachycineta cyaneoviridis), endangered secondary cavity nesters that breed on only three islands in the northern Bahamas, are an island species with a declining population, but the causes of this …	1	0	NA	NA	NA	NA	0	NA	0
Ceballos G., García A.	Challenges and Opportunities for Conservation of Mexican Biodiversity	2013	Conservation Biology: Voices from the Tropics	10.1002/9781118679838.ch13	https://www.scopus.com/inward/record.uri?eid=2-s2.0-84987754744&doi=10.1002%2f9781118679838.ch13&partnerID=40&md5=4673af3aece1dc9ed6809020d3b27265	The world is clearly at a major turning point. Now, for the first time in human history, scientists are concerned about the possible collapse of global civilization. That is because the local components of the global ecosystem that support our lives and economy are tightly interconnected. In this context, the future of biodiversity largely depends on the future of human population growth, levels …	1	0	0	0	0	0	0	0	0
Tourenq C., Launay F.	Challenges facing biodiversity in the United Arab Emirates	2008	Management of Environmental Quality: An International Journal	10.1108/14777830810866428	https://www.scopus.com/inward/record.uri?eid=2-s2.0-42649083969&doi=10.1108%2f14777830810866428&partnerID=40&md5=1867bf9f5a7aa4be87dca3a362a89ff3	Purpose - The purpose of the paper is to show that the Arabian Peninsula, and the United Arab Emirates in particular, has not been spared by the trends of biodiversity loss observed on the world scale. The authors aim to present a rapid review of the challenges facing the biodiversity in the UAE and the solutions that this young country proposes to counteract the erosion of its biodiversity. Desi…	0	0	NA	NA	NA	NA	0	NA	0
Hussain S.S.	Challenges in using valuation in ecosystem-based management in a marine context: The case of UK marine protected area designation	2015	Ocean Sustainability in the 21st Century	10.1017/CBO9781316164624.010	https://www.scopus.com/inward/record.uri?eid=2-s2.0-84954110557&doi=10.1017%2fCBO9781316164624.010&partnerID=40&md5=5abe62e1e7b184007e38f9830e8ea358	7.1 Introduction Marine environments provide significant benefits to man, for example through the provision of seafood and other resources worth trillions of dollars per annum, regulation of the Earth's climate, and the modulation of global biogeochemical cycles (Holmlund and Hammer, 1999), water quality maintenance (Worm et al., 2006), and also cultural and aesthetic benefits (Lewis, 2012). In s…	No access	No access	No access	No access	No access	No access	No access	No access	No access
Borges D.B., Mariano-Neto E., Caribé D.S., Corrêa R.X., Gaiotto F.A.	Changes in fine-scale spatial genetic structure related to protection status in Atlantic Rain Forest fragment	2020	Journal for Nature Conservation	10.1016/j.jnc.2019.125784	https://www.scopus.com/inward/record.uri?eid=2-s2.0-85077304872&doi=10.1016%2fj.jnc.2019.125784&partnerID=40&md5=73a52a0bd82bd4c034dd55d63b7ffb8f	The Brazilian Atlantic Forest (AF) is an extremely reduced and fragmented biome that provides essential ecological services to millions of people. Despite the presence of protected areas, the vast majority of AF remnants are small and isolated and suffer from anthropogenic disturbances. In this scenario, we expected changes in the spatial genetic structure and gene flow, with increased inbreeding…	0	0	NA	NA	NA	NA	0	NA	0
Kuletz K.J., Renner M., Labunski E.A., Hunt G.L.	Changes in the distribution and abundance of albatrosses in the eastern Bering Sea: 1975-2010	2014	Deep-Sea Research Part II: Topical Studies in Oceanography	10.1016/j.dsr2.2014.05.006	https://www.scopus.com/inward/record.uri?eid=2-s2.0-84910001091&doi=10.1016%2fj.dsr2.2014.05.006&partnerID=40&md5=7246fdd09807628c1435926a95d50d29	A number of marine species are showing poleward shifts in their distributions in response to climate warming. Three albatross species frequent the Bering Sea, the Laysan (Phoebastria immutabilis), the black-footed (Phoebastria nigripes), and the endangered short-tailed albatross (Phoebastria albatrus). To determine if albatrosses changed their distribution or abundance in the eastern Bering Sea b…	0	0	NA	NA	nA	NA	0	NA	0
Farias I.P., Hrbek T., Brinkmann H., Sampaio I., Meyer A.	Characterization and isolation of DNA microsatellite primers for Arapaima gigas, an economically important but severely over-exploited fish species of the Amazon basin	2003	Molecular Ecology Notes	10.1046/j.1471-8286.2003.00375.x	https://www.scopus.com/inward/record.uri?eid=2-s2.0-0037346161&doi=10.1046%2fj.1471-8286.2003.00375.x&partnerID=40&md5=d6d3cb8f97cbe7a90fd08abf900fb1b3	Arapaima gigas is a CITES II listed species, but it is also one of the most important food fish of the Amazon basin with a historically very large commercial and subsistence fishery. By the 1980s it became commercially extinct in many areas, and in early 2001 the Brazilian government banned all fishing, although this has not prevented illegal fishing. Therefore we developed 14 variable microsatel…	0	1	Arapaima gigas	Other	Not stated	Not stated	0	NA	0
Tian E., Liu Q., Chen W., Li F., Chen A., Li C., Chao Z.	Characterization of complete chloroplast genome of Angelica sinensis (Apiaceae), an endemic medical plant to China	2019	Mitochondrial DNA Part B: Resources	10.1080/23802359.2018.1544862	https://www.scopus.com/inward/record.uri?eid=2-s2.0-85059267656&doi=10.1080%2f23802359.2018.1544862&partnerID=40&md5=e48b3c17e969558eeb9e137adeb2ea14	Angelica sinensis is a famous traditional Chinese medicinal herb which is used with a long history in China. However, presently, it is on the verge of extinction due to over-exploitation and habitat destruction. To conduct population genomic studies and offer strategies of conservation and management, we sequenced the complete chloroplast genome of A. sinensis using the next-generation sequencing…	0	0	NA	NA	NA	NA	1	Angelica sinensis	0
Li L., Zhu Y., Ge Y.F., Wan Q.H.	Characterization of major histocompatibility complex DRA and DRB genes of the forest musk deer (Moschus berezovskii)	2013	Chinese Science Bulletin	10.1007/s11434-012-5581-5	https://www.scopus.com/inward/record.uri?eid=2-s2.0-84880077245&doi=10.1007%2fs11434-012-5581-5&partnerID=40&md5=0401127da956f26de68c4f218636733a	The forest musk deer (Moschus berezovskii) is one of the most endangered species in China. Over the past decades, extensive hunting and poaching have pushed the forest musk deer to the edge of extinction, and conservation biologists are presently pursuing scientific management plans to rescue this species. The major histocompatibility complex (MHC), a cluster of genes responsible for antigen pres…	0	0	0	0	0	0	1	forest musk deer (Moschus berezovskii)	0
Levesque J.C., Richardson A.	Characterization of the recreational fisheries associated with the flower garden banks national marine sanctuary (USA)	2011	Wildlife Biology in Practice	10.2461/wbp.2011.7.8	https://www.scopus.com/inward/record.uri?eid=2-s2.0-79960130851&doi=10.2461%2fwbp.2011.7.8&partnerID=40&md5=ccbc8300cdb8413cd817497199055bad	The demand on our marine resources is increasing at unsustainable rates at the same time that many fish stocks are overfished, already collapsed or at risk of extinction. In 2006, recreational anglers landed about 4,809 mt of coastal pelagic species in the Gulf of Mexico, which was above the Maximum Sustainable Yield estimate (4,702 mt). Despite this urgency, marine policy and management is compl…	1	0	0	0	0	0	0	0	0
Bisht V.K., Negi J.S., Bhandari A.K.	Check on Extinction of Medicinal Herbs in Uttarakhand: No Need to Uproot	2016	National Academy Science Letters	10.1007/s40009-016-0437-1	https://www.scopus.com/inward/record.uri?eid=2-s2.0-84976490581&doi=10.1007%2fs40009-016-0437-1&partnerID=40&md5=fb028c3ed161a70a1dce581e3d2328fe	Medicinal plants hold different biological and pharmacological activities, and play important role in the pharmaceutical industries. Most of the species being harvested for their underground parts are under different threat categories. Over-exploitation is considered as major cause. The extraction of aerial parts for therapeutic uses without uprooting the whole plants is of interesting aspect. Th…	1	0	NA	NA	NA	NA	0	NA	0
Al-Sheikhly O.F., Haba M.K., Barbanera F., Csorba G., Harrison D.L.	Checklist of the mammals of Iraq (Chordata: Mammalia)	2015	Bonn Zoological Bulletin		https://www.scopus.com/inward/record.uri?eid=2-s2.0-84939803315&partnerID=40&md5=4b72a88f2c37458b8010c3a38ee0acd6	A checklist of the mammals of Iraq including their current status and geographical distribution is provided. Data were collected from literature and combined with field observations obtained during 2013-2014. The checklist comprises 93 species of wild mammals occurring in Iraq and belonging to eight orders, 28 families, and 65 genera. The status and distribution of three Erinaceomorphs, three Sor…	0	0	NA	NA	NA	NA	0	NA	0
Sardrood S.G., Saadatmand S., Assareh M.H., Satan T.N.	Chemical Composition and Biological Activity of Essential Oils of Centella asiatica (L.)	2019	Toxicology and Environmental Health Sciences	10.1007/s13530-019-0397-1	https://www.scopus.com/inward/record.uri?eid=2-s2.0-85068778042&doi=10.1007%2fs13530-019-0397-1&partnerID=40&md5=ca20d043c639bbf8645ed03807766bca	Objective: Centella asiatica (L.) is belonging the Apiaciaea family that is very popular for its culinary and medicinal use. In recent years, due to overexploitation, and ineffectual efforts to revitalize this valuable herbal source, the abundance of C. asiatica (L.) in its habitats has suffered significantly, cause to the risk of its extinction. Therefore, its in vitro production interested cons…	0	0	NA	NA	NA	NA	1	Centella asiatica	0
Barros Cota B., Braga De Oliveira A., Guilherme Guimarães K., Pimentel Mendonça M., Dias De Souza Filho J., Castro Braga F.	Chemistry and antifungal activity of Xyris species (Xyridaceae): A new anthraquinone from Xyris pilosa	2004	Biochemical Systematics and Ecology	10.1016/j.bse.2003.11.006	https://www.scopus.com/inward/record.uri?eid=2-s2.0-1642388673&doi=10.1016%2fj.bse.2003.11.006&partnerID=40&md5=8c2c7b31861a36b93525b5cf4974559e	Over-harvesting of Xyris spp. in Brazil has resulted in the extinction of some species. The chemistry of Xyris is poorly studied as is its biological activities. In the present study, seven species of Xyris (X. cipoensis, X. longiscapa, X. peregrina, X. pilosa, X. platystachia, X. pterygoblephara and X. tortula) were assayed for in vitro antifungal activity and their flavonoid content was evaluat…	0	1	Several Xyris species	species	Local; International	0	0	0	0
Wu J., Wu Y., Rao D., Zhou T., Gong S.	China’s wild turtles at risk of extinction	2020	Science	10.1126/science.abc0997	https://www.scopus.com/inward/record.uri?eid=2-s2.0-85085158237&doi=10.1126%2fscience.abc0997&partnerID=40&md5=14f0a2452ff58875d6b286b44f0ffdb5	[No abstract available]	0	0	NA	NA	NA	NA	0	NA	0
Stahl J., De Meulenaer T.	CITES and the international trade in wildlife	2017	Unasylva		https://www.scopus.com/inward/record.uri?eid=2-s2.0-85016252817&partnerID=40&md5=6ef23739bc8f78cdd0499d47f4225d96	The number of species listed in the Convention on International Trade in Endangered Species (CITES) of Wild Fauna and Flora continues to grow, along with the role of the Convention in regulating wildlife trade. Approximately 3 percent of the species regulated by CITES are considered to be threatened with extinction. In addition to the legal trade in wildlife, there is a substantial illegal trade.…	1	0	NA	NA	NA	NA	0	NA	0
Luna Á., Romero-Vidal P., Hiraldo F., Tella J.L.	Cities may save some threatened species but not their ecological functions	2018	PeerJ	10.7717/peerj.4908	https://www.scopus.com/inward/record.uri?eid=2-s2.0-85048935171&doi=10.7717%2fpeerj.4908&partnerID=40&md5=2a502891d6679064d5a43a96921eaedc	Background: Urbanization is one of the main causes of biodiversity loss worldwide. Wildlife responses to urbanization, however, are greatly variable and, paradoxically, some threatened species may achieve much larger populations in urban than in natural habitats. Urban conservation hotspots may therefore help some species avoid regional or even global extinctions, but not conserve their often ove…	1	0	NA	NA	NA	NA	1	Psittacara chloropterus; Amazona ventralis	0
Tian Y., Wu J., Wang T., Ge J.	Climate change and landscape fragmentation jeopardize the population viability of the Siberian tiger (Panthera tigris altaica)	2014	Landscape Ecology	10.1007/s10980-014-0009-z	https://www.scopus.com/inward/record.uri?eid=2-s2.0-84898057906&doi=10.1007%2fs10980-014-0009-z&partnerID=40&md5=097a7c2813e9da466e02dae8eb7f1cf1	The Amur tiger, a flagship species of the boreal forest ecosystem in Russian Far East and northeastern China, has declined dramatically in population and geographic distribution due to human caused habitat fragmentation and poaching over the past century. The fate of this largest feline species will also be influenced by the worsening impacts of climate change. In this paper we assess the possibl…	0	0	NA	NA	nA	NA	0	NA	0
Munday P.L., Jones G.P., Pratchett M.S., Williams A.J.	Climate change and the future for coral reef fishes	2008	Fish and Fisheries	10.1111/j.1467-2979.2008.00281.x	https://www.scopus.com/inward/record.uri?eid=2-s2.0-49249139025&doi=10.1111%2fj.1467-2979.2008.00281.x&partnerID=40&md5=5062d63c9d40f5f10f53d699d6b7a8ce	Climate change will impact coral-reef fishes through effects on individual performance, trophic linkages, recruitment dynamics, population connectivity and other ecosystem processes. The most immediate impacts will be a loss of diversity and changes to fish community composition as a result of coral bleaching. Coral-dependent fishes suffer the most rapid population declines as coral is lost; howe…	0	0	na	na	na	na	0	NA	0
Farino T.	The littlest grizzly	1989	BBC Wildlife		https://www.scopus.com/inward/record.uri?eid=2-s2.0-0024929886&partnerID=40&md5=45ad06c202acb8782d954a079aef7ddd	The brown bear Ursus arctos of Spain is possibly the smallest of its species. Spanish bears were once widespread in the Iberian peninsula, but now their range has contracted to 2 widely separated nuclei in the Cantabrian Mountains. Fewer than 80 bears remain in Spain today, although they have been protected since 1973. Despite stringent legislation poaching is hard to control, but far greater pro…	0	0	NA	NA	NA	NA	0	NA	NA
Richards J.F., Flint E.P.	Long-term transformations in the Sundarbans wetlands forests of Bengal	1990	Agriculture and Human Values	10.1007/BF01530433	https://www.scopus.com/inward/record.uri?eid=2-s2.0-5844395799&doi=10.1007%2fBF01530433&partnerID=40&md5=2438e79554ef6b044eb056471d21e6c9	The landscape of the Sundarbans today is a product of two countervailing forces: conversion of wetland forests to cropland vs. sequestration of the forests in reserves to be managed for long-term sustained yield of wood products. For two centures, land-hungry peasants strove to transform the native tidal forest vegetation into an agroecosystem dominated by paddy rice and fish culture. During the …	0	0	NA	NA	NA	NA	0	NA	NA
Fontúrbel F.E., Nespolo R.F., Amico G.C., Watson D.M.	Climate change can disrupt ecological interactions in mysterious ways: Using ecological generalists to forecast community-wide effects	2021	Climate Change Ecology	https://www.scopus.com/inward/record.uri?eid=2-s2.0-85127313735&doi=10.1016%2fj.ecochg.2021.100044&partnerID=40&md5=08d250bac62d597e9617e0d1e79990b6	Ecological interactions are the backbone of biodiversity. Like individual species, interactions are threatened by drivers of biodiversity loss, among which climate change operates at a broader scale and can exacerbate the effects of land-use change, overharvesting, and invasive species. As temperature increases, we expect that some species may alter their distribution towards more amenable condit…	Dromiciops gliroides; Drought; Hibernation; Mistletoes; Phenology; Temperate rainforest	0	0	0	0	0	0	0	0	0	0
Lima-Ribeiro M.S., Diniz-Filho J.A.F.	Climate change, human overkill, and the extinction of megafauna: A macroecological approach based on pattern-oriented modelling	2017	Evolutionary Ecology Research		https://www.scopus.com/inward/record.uri?eid=2-s2.0-85019735610&partnerID=40&md5=e051f1493e3ea23b2c9fed7767647dd4	Background: The debate on Late Quaternary extinctions (LQE) has long been centred on the contrast between climatic and human-related explanations, with no consensus being reached. Here we propose a macroecological approach to study LQE that combines niche and demographic models to determine the ecological mechanisms behind the megafauna extinction. Question: Is the overkill hypothesis plausible a…	1	0	NA	NA	NA	NA	0	NA	0
Stewart M., Carleton W.C., Groucutt H.S.	Climate change, not human population growth, correlates with Late Quaternary megafauna declines in North America	2021	Nature Communications	10.1038/s41467-021-21201-8	https://www.scopus.com/inward/record.uri?eid=2-s2.0-85100931816&doi=10.1038%2fs41467-021-21201-8&partnerID=40&md5=2bc35bd345766a4d2b271e9da69a6e92	The disappearance of many North American megafauna at the end of the Pleistocene is a contentious topic. While the proposed causes for megafaunal extinction are varied, most researchers fall into three broad camps emphasizing human overhunting, climate change, or some combination of the two. Understanding the cause of megafaunal extinctions requires the analysis of through-time relationships betw…	NA	NA	NA	NA	NA	NA	NA	NA	NA
Macedo T.M., Barros C.F., de Lima H.C., Brandes A.F.N., da Costa W.S., Costa C.G., Roig F.	Climate signals in tree rings of Paubrasilia echinata (Leguminosae-Caesalpinioidea) from the Atlantic Forest of Brazil	2020	Trees - Structure and Function	10.1007/s00468-019-01919-1	https://www.scopus.com/inward/record.uri?eid=2-s2.0-85074631088&doi=10.1007%2fs00468-019-01919-1&partnerID=40&md5=d0a0389b5fc41cd36ddd499eb195b551	Key message: Tree-ring chronologies were built for wild and cultivated Paubrasilia echinata, a presently endangered species. Significantly P. echinata showed measurably different growth patterns related to the environment where wild and cultivated trees have grown. Abstract: Paubrasilia echinata once grew so abundantly along the tropical coast of South America that the names given to the tree by …	0	0	NA	NA	NA	NA	0	NA	0
Ali M., Isah T., Dipti, Mujib A.	Climber plants: Medicinal importance and conservation strategies	2015	Biotechnological Strategies for the Conservation of Medicinal and Ornamental Climbers	10.1007/978-3-319-19288-8_4	https://www.scopus.com/inward/record.uri?eid=2-s2.0-85006789686&doi=10.1007%2f978-3-319-19288-8_4&partnerID=40&md5=9420f5375ba7d02d77ca3236fd9170e5	Climbing plants are groups of plants that often show unique horticultural uses because of their beauty-imparting features. As the stems are weak, these plants have evolved various climbing devices in order to support growth and development. This climbing habit is predominantly seen in angiosperms and some members of ferns, and Gnetum is the only representative genus of gymnosperm. Several familie…	0	0	NA	NA	NA	NA	0	NA	0
Jayappa K.S., Mitra D., Mishra A.K.	Coastal geomorphological and land-use and land-cover study of Sagar Island, Bay of Bengal (India) using remotely sensed data	2006	International Journal of Remote Sensing	10.1080/01431160500500375	https://www.scopus.com/inward/record.uri?eid=2-s2.0-33749242202&doi=10.1080%2f01431160500500375&partnerID=40&md5=e8898166f6f77d8803b29bf455d00008	Morphological changes on Sagar Island are occurring at an alarming rate due to both natural and anthropogenic activities. The eastern part of the island is rapidly eroding due to destabilization and growth of tidal flats in the Muriganga estuary and the gradual shifting of water current towards the island. Over the last four years (1996-1999), the rate of coastal erosion has been much higher (11.…	0	0	0	0	0	0	0	0	0
Anderson A.J.	Coastal subsistence economies in prehistoric southern New Zealand	1988	The archaeology of prehistoric coastlines		https://www.scopus.com/inward/record.uri?eid=2-s2.0-0023717431&partnerID=40&md5=f05442ee07a3efd4d5406a3228cbb99a	In southern New Zealand, 1000-1800, coastal subsistence economies were at first dependent upon moa hunting and sealing and later upon sealing and fishing. Settlement patterns involved coastal villages, occupied throughout the year which were victualled by foods gathered at dispersed family camps occupied mainly during summer and autumn. Historical, and some archaeological, evidence indicates that…	NA	NA	NA	NA	NA	NA	NA	NA	NA
Carter N.H., Shrestha B.K., Karki J.B., Pradhan N.M.B., Liu J.	Coexistence between wildlife and humans at fine spatial scales	2012	Proceedings of the National Academy of Sciences of the United States of America	10.1073/pnas.1210490109	https://www.scopus.com/inward/record.uri?eid=2-s2.0-84866557937&doi=10.1073%2fpnas.1210490109&partnerID=40&md5=3e7dfdd53a99df207e8d965a85929c1d	Many wildlife species face imminent extinction because of human impacts, and therefore, a prevailing belief is that some wildlife species, particularly large carnivores and ungulates, cannot coexist with people at fine spatial scales (i.e., cannot regularly use the exact same point locations). This belief provides rationale for various conservation programs, such as resettling human communities o…	0	0	NA	NA	NA	NA	0	0	0
Fernandes P.G., Ralph G.M., Nieto A., García Criado M., Vasilakopoulos P., Maravelias C.D., Cook R.M., Pollom R.A., Kovačić M., Pollard D., Farrell E.D., Florin A.-B., Polidoro B.A., Lawson J.M., Lorance P., Uiblein F., Craig M., Allen D.J., Fowler S.L., Walls R.H.L., Comeros-Raynal M.T., Harvey M.S., Dureuil M., Biscoito M., Pollock C., McCully Phillips S.R., Ellis J.R., Papaconstantinou C., Sol…	Coherent assessments of Europe’s marine fishes show regional divergence and megafauna loss	2017	Nature Ecology and Evolution	10.1038/s41559-017-0170	https://www.scopus.com/inward/record.uri?eid=2-s2.0-85090055132&doi=10.1038%2fs41559-017-0170&partnerID=40&md5=5931cac07fb8615995ebe12529a946dd	Europe has a long tradition of exploiting marine fishes and is promoting marine economic activity through its Blue Growth strategy. This increase in anthropogenic pressure, along with climate change, threatens the biodiversity of fishes and food security. Here, we examine the conservation status of 1,020 species of European marine fishes and identify factors that contribute to their extinction ri…	1	0	NA	NA	NA	NA	0	NA	0
Hutchings J.A.	Collapse and recovery of marine fishes	2000	Nature	10.1038/35022565	https://www.scopus.com/inward/record.uri?eid=2-s2.0-0034710674&doi=10.1038%2f35022565&partnerID=40&md5=668b4a58e460b2516699cf20aa7b0bd6	Overexploitation and subsequent collapse of marine fishes has focused attention on the ability of affected populations to recover to former abundance levels and on the degree to which their persistence is threatened by extinction. Although potential for recovery has been assesed directly, actual changes in population size following long-term declines have not been examined employ. Here I show tha…	1	0	NA	NA	NA	NA	0	NA	0
Richter C., Roa-Quiaoit H., Jantzen C., Al-Zibdah M., Kochzius M.	Collapse of a New Living Species of Giant Clam in the Red Sea	2008	Current Biology	10.1016/j.cub.2008.07.060	https://www.scopus.com/inward/record.uri?eid=2-s2.0-51049107922&doi=10.1016%2fj.cub.2008.07.060&partnerID=40&md5=331695dd8bcccbbd92406540b8c20a18	Giant clams are among the most spectacular but also the most endangered marine invertebrates. Their large size and easy accessibility has caused overfishing and collapse of the natural stocks in many places and local extinction in some of the species [1, 2]. The diversity of giant clams is extremely low because of reliction in this Tethyan group [3, 4]. The latest additions of living species date…	0	0	na	na	na	na	0	NA	0
Seyler B.C., Gaoue O.G., Tang Y., Duffy D.C., Aba E.	Collapse of orchid populations altered traditional knowledge and cultural valuation in Sichuan, China	2020	Anthropocene	10.1016/j.ancene.2020.100236	https://www.scopus.com/inward/record.uri?eid=2-s2.0-85078201130&doi=10.1016%2fj.ancene.2020.100236&partnerID=40&md5=393354883b939629f252cdd0dd6884d1	Biological and cultural diversity are integrally linked, yet understanding how culture impacts biological extinction is limited. The orchid richness of Southwest China's Sichuan Province is the second highest in China, but price speculation and overharvest have resulted in significant recent orchid population collapses. Due to the importance of Cymbidium orchids to Han Chinese traditional culture…	0	0	NA	NA	NA	NA	0	NA	0
Tuan N.D.A., Dung N.T., Sharma S.	Comanagement Approach for Conflict Management: A Case Study of the Phong Dien Nature Reserve	2017	Redefining Diversity and Dynamics of Natural Resources Management in Asia	10.1016/B978-0-12-805452-9.00012-6	https://www.scopus.com/inward/record.uri?eid=2-s2.0-85024407900&doi=10.1016%2fB978-0-12-805452-9.00012-6&partnerID=40&md5=cc6da057047c68506461ef8f5758a82a	The Phong Dien Nature Reserve (PDNR) soon after its establishment prohibited local people in the core zone. Forest degradations were high on PDNR due to illegal logging, poaching, haphazard mineral extraction, and habitant and agricultural expansion; mainly because PDNR ignored local needs and interests. Coupled with incidences of forest fires and shifting cultivation, forest inside the reserve w…	0	1	Reference to tree species endemic to study site going extinct but no specific species listed	Species	Local; domestic	Habitat conversion and agricultural expansion	0	NA	0
Bell T.	Combating wildlife trafficking: National strategy, implementation plan and restrictions on elephant ivory trade	2016	Combating Wildlife Trafficking: National Strategy, Implementation Plan and Restrictions on Elephant Ivory Trade		https://www.scopus.com/inward/record.uri?eid=2-s2.0-85022079166&partnerID=40&md5=3736e47210d28a62b9e851acb8d990d9	In the past decade, wildlife trafficking-the poaching or other taking of protected or managed species and the illegal trade in wildlife and their related parts and products-has escalated into an international crisis. Wildlife trafficking is both a critical conservation concern and a threat to global security with significant effects on the national interests of the United States and the interests…	No access	No access	No access	No access	No access	No access	No access	No access	No access
Zaker Esfahani A.R.	Combating with desertification process by an emphasis on capabilities of desert areas (Case Study: Isfahan Province)	2012	Journal of Environmental Studies		https://www.scopus.com/inward/record.uri?eid=2-s2.0-84871736974&partnerID=40&md5=7962bb7acf04bc7d2a1926e4abf1e3b4	Introduction One of the present challenges in Iran is drought as a natural hazard and the crisis of desertification. Drought and limitation of precipitation is an inherent part of nature in Iran. This warm and arid nature causes environmental issues for the inhabitants of the country. One of the suffered provinces nationwide is Isfahan Province. Progressive desertification and its geographic char…	0	0	NA	NA	NA	NA	0	0	0
He F., Langhans S.D., Zarfl C., Wanke R., Tockner K., Jähnig S.C.	Combined effects of life-history traits and human impact on extinction risk of freshwater megafauna	2021	Conservation Biology	10.1111/cobi.13590	https://www.scopus.com/inward/record.uri?eid=2-s2.0-85092164257&doi=10.1111%2fcobi.13590&partnerID=40&md5=8c87d9acb89bcea68f4176fc440f7cc0	Megafauna species are intrinsically vulnerable to human impact. Freshwater megafauna (i.e., freshwater animals ≥30 kg, including fishes, mammals, reptiles, and amphibians) are subject to intensive and increasing threats. Thirty-four species are listed as critically endangered on the International Union for Conservation of Nature (IUCN). Red List of Threatened Species, the assessments for which ar…	0	0	0	0	0	0	0	0	0
Symes W.S., Edwards D.P., Miettinen J., Rheindt F.E., Carrasco L.R.	Combined impacts of deforestation and wildlife trade on tropical biodiversity are severely underestimated	2018	Nature Communications	10.1038/s41467-018-06579-2	https://www.scopus.com/inward/record.uri?eid=2-s2.0-85054332486&doi=10.1038%2fs41467-018-06579-2&partnerID=40&md5=1ff73e9416db5d38c2eaa4cca834ca75	Tropical forest diversity is simultaneously threatened by habitat loss and exploitation for wildlife trade. Quantitative conservation assessments have previously considered these threats separately, yet their impacts frequently act together. We integrate forest extent maps in 2000 and 2015 with a method of quantifying exploitation pressure based upon a species’ commercial value and forest accessi…	1	0	NA	NA	NA	NA	0	NA	0
Miquelle D.G., Poole C.M., Mahood S.P., Travers H., Linkie M., Goodrich J., Walston J., Rotha K., Rabinowtiz A.	Comments on “a framework for assessing readiness for tiger reintroductions”	2018	Biodiversity and Conservation	10.1007/s10531-018-1591-1	https://www.scopus.com/inward/record.uri?eid=2-s2.0-85049165066&doi=10.1007%2fs10531-018-1591-1&partnerID=40&md5=7b8e3b9f7dddfe736f4ca0cde593c804	We comment on five aspects of Gray et al.’s (Biodivers Conserv, https://doi.org/10.1007/s10531-017-1365-1, 2017a) framework for assessing the readiness of sites for tiger reintroductions. Clarifications in numbers of tigers, available habitat and prey requirements indicate that more land and additional recovery of preferred prey species will be critical for a successful reintroduction. A focus on…	0	0	NA	NA	NA	NA	0	NA	0
Sammarco P.W.	Comments on coral reef regeneration, bioerosion, biogeography, and chemical ecology: Future directions	1996	Journal of Experimental Marine Biology and Ecology	10.1016/S0022-0981(96)02678-0	https://www.scopus.com/inward/record.uri?eid=2-s2.0-0030588366&doi=10.1016%2fS0022-0981%2896%2902678-0&partnerID=40&md5=eb5056af72e220c5dc45925b781ffaad	This paper represents a brief review of three processes operating on coral reefs and the results of studies of a fourth process, and how those results may be applied to the benefit of humankind. The areas are reef regeneration processes; bioerosion; dispersal, recruitment and biogeography of corals; and chemical ecology and natural products chemistry of reef organisms. Possible future directions …	0	0	0	0	0	0	0	0	0
Popoola L., Tangwa G.W., Adedire M.O.	Commercial exploitation and conservation of Prunus africana in Cameroon's afromontane forests	2002	Arboricultural Journal	10.1080/03071375.2002.9747319	https://www.scopus.com/inward/record.uri?eid=2-s2.0-0036328320&doi=10.1080%2f03071375.2002.9747319&partnerID=40&md5=2e0f7f3e2d236077b8513e9cab485e5e	Prunus africana, a multipurpose and highly medicinal afromontane tree has been exploited for its bark for over two decades now in afromontane Cameroon by commercial exploiters under licences from government. This has resulted in over-exploitation and the death of most of the trees in the Kilum forest. Over a period of about 11 years (1982-1992) only one company had exploited 16,680 tonnes of the …	0	0	NA	NA	NA	NA	0	NA	0
Lobo A.S., Balmford A., Arthur R., Manica A.	Commercializing bycatch can push a fishery beyond economic extinction	2010	Conservation Letters	10.1111/j.1755-263X.2010.00117.x	https://www.scopus.com/inward/record.uri?eid=2-s2.0-79957631267&doi=10.1111%2fj.1755-263X.2010.00117.x&partnerID=40&md5=d66091f0f44d2ebeb059676302d03fbb	Tropical bottom trawling is among the most destructive fishing practices, catching large quantities of bycatch, which are usually discarded. We used questionnaire surveys of trawl fishers to look at changes in catches over the last 30 years (1978-2008) along India's Coromandel Coast. We show that catches and income from target species have declined sharply over the last two decades. Meanwhile, co…	1	0	0	0	0	0	0	0	0
Hinrichsen D.	The decisive decade. What we can do about population.	1990	The Amicus journal		https://www.scopus.com/inward/record.uri?eid=2-s2.0-0025574581&partnerID=40&md5=12a329508bfcea1f986bd030811987f4	In a speech given by former West German Chancellor Willy Brandt to the International Forum on Population in the 21st Century, the suggested mandate for international and regional organizations was to create the equivalent of a security council on global environment and population concerns. Nafis Sadik, Executive Director of the US Population Fund, stated that the present decisions will affect the…	0	0	NA	NA	NA	NA	0	NA	NA
Hashim M., Ahmad B., Drouet S., Hano C., Abbasi B.H., Anjum S.	Comparative effects of different light sources on the production of key secondary metabolites in plants in vitro cultures	2021	Plants	10.3390/plants10081521	https://www.scopus.com/inward/record.uri?eid=2-s2.0-85111090489&doi=10.3390%2fplants10081521&partnerID=40&md5=c0feb7eefc3adcf2617e7e79e9ef35bd	Plant secondary metabolites are known to have a variety of biological activities beneficial to human health. They are becoming more popular as a result of their unique features and account for a major portion of the pharmacological industry. However, obtaining secondary metabolites directly from wild plants has substantial drawbacks, such as taking a long time, posing a risk of species extinction…	1	0	0	0	0	0	0	0	0
Moreira A., Figueira E., Libralato G., Soares A.M.V.M., Guida M., Freitas R.	Comparative sensitivity of Crassostrea angulata and Crassostrea gigas embryo-larval development to As under varying salinity and temperature	2018	Marine Environmental Research	10.1016/j.marenvres.2018.06.003	https://www.scopus.com/inward/record.uri?eid=2-s2.0-85048389299&doi=10.1016%2fj.marenvres.2018.06.003&partnerID=40&md5=bcf1aca5b05cf22ba96c691fda5ec9c9	Oysters are a diverse group of marine bivalves that inhabit coastal systems of the world's oceans, providing a variety of ecosystem services, and represent a major socioeconomic resource. However, oyster reefs have become inevitably impacted from habitat destruction, overfishing, pollution and disease outbreaks that have pushed these structures to the break of extinction. In addition, the increas…	0	0	NA	NA	NA	NA	0	NA	0
Acosta C.A., Robertson D.N.	Comparative spatial ecology of fished spiny lobsters Panulirus argus and an unfished congener P. guttatus in an isolated marine reserve at Glover's Reef atoll, Belize	2003	Coral Reefs	10.1007/s00338-002-0270-5	https://www.scopus.com/inward/record.uri?eid=2-s2.0-0037708626&doi=10.1007%2fs00338-002-0270-5&partnerID=40&md5=badb6c9631a66104adb6c0eb266dc5b8	Palinurid lobsters are being exploited with increasing intensity in coral reef ecosystems, but marine protected areas may play a key role in preventing overfishing and local extinctions. In order to define the spatial requirements for protection, we compared the spatial and temporal patterns in distribution, density, biomass, size structure, and reproductive seasonality of Caribbean spiny lobster…	0	0	NA	NA	NA	NA	0	NA	0
Seng M., Cheong E.J.	Comparative study of various pretreatment on seed germination of Dalbergia cochinchinensis	2020	Forest Science and Technology	10.1080/21580103.2020.1758801	https://www.scopus.com/inward/record.uri?eid=2-s2.0-85084422710&doi=10.1080%2f21580103.2020.1758801&partnerID=40&md5=86ed4d1d810fd32fc7e9d25d2aa10753	Dalbergia cochinchinensis belongs to family Fabaceae, is a hardwood tree species listed as vulnerable on the IUCN Red List of Threatened Species. This species is a slow-growing and it is threatened by overexploitation for its timber and illegal logging. Because of the increased demand for the timber, the species is rapidly disappearing in many habitats and threatened to extinction in the near fut…	0	0	NA	NA	NA	NA	0	NA	0
Payá I., Ehrhardt N.M.	Comparative sustainability mechanisms of two hake (Merluccius gayi gayi and Merluccius australis) populations subjected to exploitation in chile	2005	Bulletin of Marine Science		https://www.scopus.com/inward/record.uri?eid=2-s2.0-17444394041&partnerID=40&md5=008ae31236e3b3da2207e7a12de5c594	Common (Merluccius gayi gayi Guichenot, 1848) and southern (Merluccius australis Hutton, 1872) hakes inhabit the central (32°-41°S) and the southern (41°-57°S) regions off the coast of Chile, respectively. Both species support important trawl and longline fisheries. The common hake fishery started in the 1940s, while the southern hake fishery began in 1970s. During the last 10 yrs the abundance o…	0	0	NA	NA	NA	NA	0	NA	NA
Sandratriniaina N.A., Ramanantsialonina R.N., Rakouth B., Lowry P.P., II, Wiemann M.C., Hermanson J.C., Ravaomanalina B.H.	Comparative wood anatomy of 15 Malagasy Diospyros species (Ebenaceae)	2021	IAWA Journal	10.1163/22941932-bja10070	https://www.scopus.com/inward/record.uri?eid=2-s2.0-85118622103&doi=10.1163%2f22941932-bja10070&partnerID=40&md5=bbe1420491cd1781053956136c40926f	Diospyros L. (Ebenaceae) is an important source of ebony, a precious wood used for several economically important timber products. Species are overexploited in many regions, including Madagascar, for both the national and international trade, but little is known about their wood anatomy, despite its importance for forensic identification. Wood anatomy has a major role to play in ensuring the sust…	0	0	NA	NA	NA	NA	0	NA	NA
Rasoulinasab F., Rasoulinasab M., Shahbazzadeh D., Asadi A., Kaboli M.	Comparison of venom from wild and long-term captive Gloydius caucasicus and the neutralization capacity of antivenom produced in rabbits immunized with captive venom	2020	Heliyon	https://www.scopus.com/inward/record.uri?eid=2-s2.0-85097775916&doi=10.1016%2fj.heliyon.2020.e05717&partnerID=40&md5=d1f89098330d5fecb8b3e5a519a44cca	Gloydius caucasicus (NIKOLSKY, 1916) is a member of the Viperidae family in Iran. Comprehensive understanding of the toxigenic characteristics of snake venom is important for clinical monitoring of snakebite patients and effective therapy. We compared the toxic activities of venoms and the neutralization capacity of antivenoms produced with venoms from wild adult (WA) with long-term captive adult…	Antivenom; Biological sciences; Captive; Clinical toxicology; Cross-neutralization; Gloydius caucasicus; Health sciences; Proteomics; Toxicological activity; Toxicology; Venom	0	0	NA	NA	NA	NA	0	NA	NA	0
Rong J., Zhou P., Chen S., Li H.	Comparison on the complete plastome genome between the wild and cultivated Angelica sinensis (Apiaceae), a famous Chinese medicinal herb	2019	Mitochondrial DNA Part B: Resources	10.1080/23802359.2019.1614892	https://www.scopus.com/inward/record.uri?eid=2-s2.0-85067204537&doi=10.1080%2f23802359.2019.1614892&partnerID=40&md5=1bfa5d0a662e50162866bd9a380324be	Angelica sinensis is one of the most widely used Chinese medicinal herb. It has been cultivated for over 900 years, and the wild resource has been on the verge of extinction owing to over-exploitation. In the present study, we assembled and characterized the complete chloroplast (cp) genomes of two wild and one cultivated individuals of A. sinensis for future genetic studies. These plastome genom…	0	0	NA	NA	NA	NA	1	Angelica sinensis	0
Brodie J.F., Brockelman W.Y., Chanthorn W., Nathalang A.	Complexities of linking defaunation to tree community dynamics: Case studies from national parks in Thailand	2013	Natural History Bulletin of the Siam Society		https://www.scopus.com/inward/record.uri?eid=2-s2.0-84912094872&partnerID=40&md5=8445f034f05e893e912d615c8881ed4e	Widespread hunting in tropical forests raises the possibility of major changes to tree populations and communities following the extirpation of seed-dispersing vertebrates. Long-term studies of tree and forest dynamics in national parks, especially Khao Yai National Park, in Thailand provide important case studies and data to address this issue. Some trees, such as the canopy dominant Choerospond…	0	0	NA	NA	NA	NA	0	NA	0
Li T.S.C.	Comprehensive crop reports: Siberian ginseng	2001	HortTechnology	https://www.scopus.com/inward/record.uri?eid=2-s2.0-0035138965&doi=10.21273%2fhorttech.11.1.79&partnerID=40&md5=ff1c591994b37c5f854409411b82459e	Siberian ginseng [Eleutherococcus senticosus (Rupr. ex. Maxim.) Maxim] is currently a popular medicinal plant in Eurasia and North America. It has been used by the Chinese for over 2000 years. Recently, imported products of this plant have become available in North America, with a market share of 3.1% of the medicinal herbal industry. Siberian ginseng is harvested from its natural habitat in Russ…	Cultivation; Eleuthero root; Ginseng; Propagation; Wujia	0	0	NA	NA	NA	NA	0	NA	NA	0
Maksymowicz A.Z., Bubak M., Zając K., Magdoń M.	Computer simulation of ageing with an extended Penna model	1999	Lecture Notes in Computer Science (including subseries Lecture Notes in Artificial Intelligence and Lecture Notes in Bioinformatics)	10.1007/bfb0100564	https://www.scopus.com/inward/record.uri?eid=2-s2.0-84956866036&doi=10.1007%2fbfb0100564&partnerID=40&md5=b074984772bd86c557d0196410e9572f	This paper presents the results of computer simulation obtained with two modifications of the Penna bit-string model of biological ageing. Extinction of population may be caused by number of reasons, overhunting or too many harmful mutations inherited by offsprings among them. In this work we concentrate on population growth dynamics and their age distribution characteristics, such as number of m…	0	0	NA	NA	NA	NA	0	NA	0
Larkin P.A.	Concepts and issues in marine ecosystem management	1996	Reviews in Fish Biology and Fisheries	10.1007/BF00182341	https://www.scopus.com/inward/record.uri?eid=2-s2.0-0029902870&doi=10.1007%2fBF00182341&partnerID=40&md5=2beaf8917dae2705d382eeb626b09016	Ecosystem management means different things to different people, but the underlying concept is similar to that of the long-standing ethic of conservation. Current interest in marine ecosystem management stems from concerns about overexploitation of world fisheries and the perceived need for broader perspectives in fisheries management. A central scientific question is whether the effects of harve…	0	0	na	na	na	na	0	NA	0
Vermeij G.J.	Biogeography of Recently Extinct Marine Species: Implications for Conservation [Biogeografia de especies marinas recientemente extinguidas: implicaciones para la conservación]	1993	Conservation Biology	10.1046/j.1523-1739.1993.07020391.x	https://www.scopus.com/inward/record.uri?eid=2-s2.0-0027845898&doi=10.1046%2fj.1523-1739.1993.07020391.x&partnerID=40&md5=7dc5b099c874f2a6534b7d085d83e007	At least fifteen marine and coastal animal species have become extinct since the end of the Pleistocene. Analyses of the number of marine biogeographical provinces occupied by these species show that, contrary to the prevailing view that extinction is usually associated with a small range, at least five species (33%) had large ranges encompassing parts of two or more provinces. At least eight spe…	0	0	NA	NA	NA	NA	0	NA	NA
Adeyemo O.K.	Consequences of pollution and degradation of Nigerian aquatic environment on fisheries resources	2003	Environmentalist	10.1023/B:ENVR.0000031357.89548.fb	https://www.scopus.com/inward/record.uri?eid=2-s2.0-3442895111&doi=10.1023%2fB%3aENVR.0000031357.89548.fb&partnerID=40&md5=dc97e9f4a3df78e99a2b55359f468f62	Throughout the world, human use of water, and bad planning have led to drier and polluted rivers, lakes, and groundwater resources with dramatic effects on the natural ecosystems. Nigeria's vast freshwater resources are among those most affected by environmental stress imposed by human population growth, urbanization, and industrialization. Disposal and management of wastes in Nigeria present ser…	0	0	NA	NA	NA	NA	0	NA	0
Kooi B.W., Kuijper L.D.J., Kooijman S.A.L.M.	Consequences of symbiosis for food web dynamics	2004	Journal of Mathematical Biology	10.1007/s00285-003-0256-0	https://www.scopus.com/inward/record.uri?eid=2-s2.0-13944264469&doi=10.1007%2fs00285-003-0256-0&partnerID=40&md5=ab21b2fa72b80974865c0827f761776e	Basic Lotka-Volterra type models in which mutualism (a type of symbiosis where the two populations benefit both) is taken into account, may give unbounded solutions. We exclude such behaviour using explicit mass balances and study the consequences of symbiosis for the long-term dynamic behaviour of a three species system, two prey and one predator species in the chemostat. We compose a theoretica…	0	0	NA	NA	NA	NA	0	NA	0
Horev A., Yosef R., Tryjanowski P., Ovadia O.	Consequences of variation in male harem size to population persistence: Modeling poaching and extinction risk of Bengal tigers (Panthera tigris)	2012	Biological Conservation	10.1016/j.biocon.2012.01.012	https://www.scopus.com/inward/record.uri?eid=2-s2.0-84858149338&doi=10.1016%2fj.biocon.2012.01.012&partnerID=40&md5=bb2350e0b4f84caa3d8ea6a8830f36b5	Poaching of tigers (Panthera tigris) and its prey base are considered important factors influencing wild tiger populations in India. At present, wild tigers are disappearing even from protected Tiger Reserves. Previous models, designed to understand the effect of poaching on the viability of wild tiger populations, either ignored their mating system or largely overlooked the possible effects of v…	0	0	NA	NA	NA	NA	0	0	0
Amiri Z., Asgharipour M.R., Campbell D.E., Azizi K., Kakolvand E., Hassani Moghadam E.	Conservation agriculture, a selective model based on emergy analysis for sustainable production of shallot as a medicinal-industrial plant	2021	Journal of Cleaner Production	https://www.scopus.com/inward/record.uri?eid=2-s2.0-85099816644&doi=10.1016%2fj.jclepro.2021.126000&partnerID=40&md5=8fb95c5fd7003e54473ff32a097e3107	In addition to achieving of food security in the long-run, the identification and introduction of sustainable ecosystems is associated with the protection of natural resources and the provision of environmental services that flow from those resources. A paradigm for the production of shallots has arisen in the agroecosystems of Iran to prevent the extinction of the shallot plant, on one hand, and…	Agroecosystems; Emergy; Environmental services; Shallot; Soil stability	0	0	NA	NA	NA	NA	0	NA	NA	0
Neves R.J.	Conservation and commerce: Management of freshwater mussel (Bivalvia: Unionoidea) resources in the United States	1999	Malacologia		https://www.scopus.com/inward/record.uri?eid=2-s2.0-0033473286&partnerID=40&md5=d743595e29cd10e930e9a24aed8a8293	The United States is blessed with the world's greatest diversity of freshwater mussels (Unionoidea), providing numerous ecological, scientific, and economic benefits to the nation. However, as a result of intense economic development in the 19th and 20th centuries, this fauna was subjected to habitat destruction, water pollution, and benign neglect that resulted in the loss of populations and spe…	No access	No access	No access	No access	No access	No access	No access	No access	No access
St. John F.A.V., Edwards-Jones G., Jones J.P.G.	Conservation and human behaviour: Lessons from social psychology	2010	Wildlife Research	10.1071/WR10032	https://www.scopus.com/inward/record.uri?eid=2-s2.0-78650537864&doi=10.1071%2fWR10032&partnerID=40&md5=e715b49bde862cfe05d22d39b22b64b2	Despite increased effort from non-governmental organisations, academics and governments over recent decades, several threats continue to cause species declines and even extinctions. Resource use by a growing human population is a significant driver of biodiversity loss, so conservation scientists need to be interested in the factors that motivate human behaviour. Economic models have been applied…	0	0	NA	NA	NA	NA	0	NA	NA
Alvard M.S.	Testing the "ecologically noble savage" hypothesis: Interspecific prey choice by Piro hunters of Amazonian Peru	1993	Human Ecology	10.1007/BF00891140	https://www.scopus.com/inward/record.uri?eid=2-s2.0-0027726571&doi=10.1007%2fBF00891140&partnerID=40&md5=342a8f5a69ba55ab14cb2a42701c8651	Native peoples have often been portrayed as natural conservationists, living in "harmony" with their environment. It is argued that this perspective is a result of an imprecise definition of conservation that emphasizes effects rather than actual behavior. Using foraging theory as a contrast, an operational definition of conservation is offered. Foraging theory assumes that foragers will behave t…	0	0	NA	NA	NA	NA	0	NA	NA
Mehta P., Sekar K.C., Bhatt D., Tewari A., Bisht K., Upadhyay S., Negi V.S., Soragi B.	Conservation and prioritization of threatened plants in Indian Himalayan Region	2020	Biodiversity and Conservation	10.1007/s10531-020-01959-x	https://www.scopus.com/inward/record.uri?eid=2-s2.0-85081907038&doi=10.1007%2fs10531-020-01959-x&partnerID=40&md5=93f3fbab0a8f0fd9bbddb050220e29cf	Assessing the impact of threats, identification, prioritization and predicting conservation pockets are vital for the conservation and management of threatened species. This study investigated the diversity and distribution through inventorization and analysis of International Union for Conservation of Nature (IUCN) categorized threatened plants and their prioritization for conservation. A total …	0	0	NA	NA	NA	NA	0	NA	0
Gusain P., Uniyal D.P., Joga R.	Conservation and sustainable use of medicinal plants	2020	Preparation of Phytopharmaceuticals for the Management of Disorders: The Development of Nutraceuticals and Traditional Medicine	10.1016/B978-0-12-820284-5.00026-5	https://www.scopus.com/inward/record.uri?eid=2-s2.0-85125974358&doi=10.1016%2fB978-0-12-820284-5.00026-5&partnerID=40&md5=39ad3fa50e6b96127a7d0dae74a848a2	Globally, several products such as crude drugs, flavors, aromas and fragrances, preservatives, food additives, cosmetics, natural pigments, and bioactive compounds are extracted from plants. Potents and active substances such as capsaicin (rheumatic pains), colchicines (gout), morphine (pain killer), codeine (antitussive), papaverine (phosphodiesterase inhibitor), scopolamine (travel sickness), a…	0	0	NA	NA	NA	NA	0	NA	0
Hosaka K., Nakamura M.	Conservation and the future	2015	Mahale Chimpanzees: 50 Years of Research	10.1017/CBO9781107280533	https://www.scopus.com/inward/record.uri?eid=2-s2.0-85014803810&doi=10.1017%2fCBO9781107280533&partnerID=40&md5=c7f507ae5fcd40c413acdb9e4a462e76	Conservation risks for wild chimpanzees 50.1.1 General continent-wide threats to chimpanzees Chimpanzees are facing extinction throughout their range ("endangered" in the IUCN red list; Oates et al., 2008). Kobayashi (2002) participated in establishment of a management plan at Mahale and summarized five main problems for the protection of chimpanzees: (1) habitat destruction; (2) consumption in t…	1	Abstract only	Abstract only	Abstract only	Abstract only	Abstract only	Abstract only	Abstract only	Abstract only
Rivers M.	Conservation assessments and understanding the impacts of threats on plant diversity	2017	Plant Conservation Science and Practice: The Role of Botanic Gardens	10.1017/9781316556726.005	https://www.scopus.com/inward/record.uri?eid=2-s2.0-85048027742&doi=10.1017%2f9781316556726.005&partnerID=40&md5=869bfb21f932e06010431b7ba45ce6f8	Planning for plant conservation action by botanic gardens and other conservation organisations depends on information on the natural distribution of plant species, the threats they face in the wild and the their extinction risk. Botanic gardens are a major source of such information based on both expert knowledge and written records from collecting trips, herbarium specimens, floras, keys and fie…	0	0	NA	NA	NA	NA	0	NA	0
Martin E.B., Martin C.B., Vigne L.	Conservation crisis—the rhinoceros in India	1987	Oryx	10.1017/S0030605300027137	https://www.scopus.com/inward/record.uri?eid=2-s2.0-84976179255&doi=10.1017%2fS0030605300027137&partnerID=40&md5=b94c74b80250901ce5280d558e0f4bb6	The greater Indian rhinoceros, on the verge of extinction in India 80 years ago, has recovered dramatically with conservation help. In 1980 there were 1250 in the country. At about that time, however, poaching suddenly started to become a serious problem, and since then over 200 animals have been killed. The authors explain why and suggest how this reverse could be stopped. © 1987, Fauna and Flor…	0	0	NA	NA	NA	NA	1	Rhinoceros unicornis	0
Kardos M.	Conservation genetics	2021	Current Biology	10.1016/j.cub.2021.08.047	https://www.scopus.com/inward/record.uri?eid=2-s2.0-85118404219&doi=10.1016%2fj.cub.2021.08.047&partnerID=40&md5=19b268f91d466f2535680ad544cee137	Natural populations currently face a wide variety of threats including climate change, habitat loss, over-harvesting, invasive species and disease. The most recent report by the Intergovernmental Science-Policy Platform on Biodiversity and Ecosystem Services (IPBES) found that ecosystems have declined by approximately 50% relative to historical pristine conditions, and that approximately 25% of s…	0	0	NA	NA	NA	NA	0	NA	NA
ASHLEY M.V., MELNICK D.J., WESTERN D.	Conservation Genetics of the Black Rhinoceros (Diceros bicornis), I: Evidence from the Mitochondrial DNA of Three Populations	1990	Conservation Biology	10.1111/j.1523-1739.1990.tb00269.x	https://www.scopus.com/inward/record.uri?eid=2-s2.0-0346180823&doi=10.1111%2fj.1523-1739.1990.tb00269.x&partnerID=40&md5=5f7d9e09bae28f3bac720a6460843215	Abstract: A drastic decline in the number of black rhinoceroses (Diceros bicornis), primarily as a result of poaching places this species in imminent danger of extinction. The remaining black rhinos are divided into small, isolated populations that are vulnerable to demographic extinction, disease epidemics, genetic drift and inbreeding. Some conservationists have suggested minimizing these threa…	0	1	Diceros bicornis	Local	International	NA	1	Diceros bicornis	0
van Coeverden de Groot P.J., Putnam A.S., Erb P., Scott C., Melnick D., O'Ryan C., Boag P.T.	Conservation genetics of the black rhinoceros, Diceros bicornis bicornis, in Namibia	2011	Conservation Genetics	10.1007/s10592-011-0185-1	https://www.scopus.com/inward/record.uri?eid=2-s2.0-79955791154&doi=10.1007%2fs10592-011-0185-1&partnerID=40&md5=0c651460a2422721aae92f8591b1ba67	Poaching and habitat destruction across sub-Saharan Africa brought the black rhinoceros (Diceros bicornis) close to extinction. Over the past few decades, however, one of four subspecies, D. b. bicornis, has experienced a significant population increase as a consequence of its protection within Etosha National Park (ENP), Namibia. We report here on the level and spatial distribution of black rhin…	1	0	0	0	0	0	1	Diceros bicornis bicornis	0
Uphyrkina O., Miquelle D., Quigley H., Driscoll C., O'Brien S.J.	Conservation genetics of the Far Eastern leopard (Panthera pardus orientalis)	2002	Journal of Heredity	10.1093/jhered/93.5.303	https://www.scopus.com/inward/record.uri?eid=2-s2.0-0036766218&doi=10.1093%2fjhered%2f93.5.303&partnerID=40&md5=8a8370c3e9bca29edd2934aec0be8965	The Far Eastern or Amur leopard (Panthera pardus orientalis) survives today as a tiny relict population of 25-40 individuals in the Russian Far East. The population descends from a 19th-century northeastern Asian subspecies whose range extended over southeastern Russia, the Korean peninsula, and northeastern China. A molecular genetic survey of nuclear microsatellite and mitochondrial DNA (mtDNA)…	0	0	NA	NA	NA	NA	0	NA	0
Paquette S.R., Ferguson B.H., Lapointe F.-J., Louis Jr. E.E.	Conservation genetics of the radiated tortoise (Astrochelys radiata) population from andohahela national park, southeast madagascar, with a discussion on the conservation of this declining species	2009	Chelonian Conservation and Biology	10.2744/CCB-0750.1	https://www.scopus.com/inward/record.uri?eid=2-s2.0-67650865905&doi=10.2744%2fCCB-0750.1&partnerID=40&md5=65b075c86f49580f15d5f4a1077a1e91	The radiated tortoise (Astrochelys radiata), endemic to the spiny forest of southern Madagascar, had virtually never been studied in the wild until the late 1990s. Recent research projects and surveys have contributed to defining the extent of the decline of the species, and it now appears that A. radiata faces serious extinction risks unless current trends are halted. As part of an ongoing conse…	0	0	0	0	0	0	1	Astrochelys radiata	0
Ng E.Y.X., Garg K.M., Low G.W., Chattopadhyay B., Oh R.R.Y., Lee J.G.H., Rheindt F.E.	Conservation genomics identifies impact of trade in a threatened songbird	2017	Biological Conservation	10.1016/j.biocon.2017.08.007	https://www.scopus.com/inward/record.uri?eid=2-s2.0-85027236522&doi=10.1016%2fj.biocon.2017.08.007&partnerID=40&md5=c881f370ab4f71bec79f95e1c37b7cc2	In the last two decades, unsustainable levels of wildlife trade have led to an unprecedented biological crisis. Southeast Asia has become an epicentre for wildlife trade in general and specifically for the cage-bird trade, resulting in numerous regional extinctions. To assess the impact of regional extinction on the loss of genetic diversity in affected cage-birds, we obtained > 18,000 genome-wid…	0	1	Copsychus malabaricus, Pycnonotus zeylandicus, and Gracula religiosa	Local	International	NA	1	Leucopsar rothschildi, Acridotheres melanopterus, Cissa thalassina, and Copsychus malabaricus	0
McCleery R.A., Fletcher R.J., Jr., Kruger L.M., Govender D., Ferreira S.M.	Conservation needs a COVID-19 bailout	2020	Science	10.1126/science.abd2854	https://www.scopus.com/inward/record.uri?eid=2-s2.0-85088884159&doi=10.1126%2fscience.abd2854&partnerID=40&md5=6f59047b3c75f22358fb1bcb1cb12fe2	[No abstract available]	0	0	NA	NA	NA	NA	0	NA	0
Hirsch P.	Protected areas and people	1994	Geography Review		https://www.scopus.com/inward/record.uri?eid=2-s2.0-0028551475&partnerID=40&md5=4aad772eefefceb6d1e94abb682dc956	In June 1992, the United Nations held a Conference on Environment and Development (UNCED) in Rio de Janeiro. The conference confirmed a commitment by wealthier countries of the world to maintain a special fund, known as the Global Environmental Facility (GEF) to provide finance for poorer countries to protect rather than over-exploit their fragile environments. UNCED also established a biodiversi…	0	0	NA	NA	NA	NA	0	NA	NA
Collier K.J., Probert P.K., Jeffries M.	Conservation of aquatic invertebrates: concerns, challenges and conundrums	2016	Aquatic Conservation: Marine and Freshwater Ecosystems	10.1002/aqc.2710	https://www.scopus.com/inward/record.uri?eid=2-s2.0-84988837555&doi=10.1002%2faqc.2710&partnerID=40&md5=4d29823e736b8cdb0b6e4c21c40bdc70	Invertebrates inhabiting marine and freshwater ecosystems make important contributions to global biodiversity and provide significant services that have cascading effects across ecosystems. However, this group is grossly under-represented in assessments of conservation status and often neglected in targeted aquatic conservation efforts. In global assessments of 7857 freshwater invertebrates and 2…	1	0	NA	NA	NA	NA	0	NA	0
Jupiter S., Mangubhai S., Kingsford R.T.	Conservation of biodiversity in the pacific islands of oceania: Challenges and opportunities	2014	Pacific Conservation Biology	10.1071/PC140206	https://www.scopus.com/inward/record.uri?eid=2-s2.0-84907356853&doi=10.1071%2fPC140206&partnerID=40&md5=aaca147e90f58e89fc5752f7f16ee97b	Pacific Island biodiversity has a notorious record of decline and extinction which continues due to habitat loss and degradation, invasive species, overexploitation, pollution, disease and human-forced climate change. In terrestrial systems, these global and local pressures are more acute because of relatively small land to sea area, high endemism and poor adaptations to resist predation. Regiona…	0	0	NA	NA	nA	NA	0	NA	0
Vijayvargiya M.K., Mathur R., Sharma B.K.	Conservation of bustards with special reference to great Indian bustard ardeotis nigriceps: The state bird of Rajasthan	2013	Faunal Heritage of Rajasthan, India: General Background and Ecology of Vertebrates	10.1007/978-1-4614-0800-0_11	https://www.scopus.com/inward/record.uri?eid=2-s2.0-84955627437&doi=10.1007%2f978-1-4614-0800-0_11&partnerID=40&md5=7a4d69fd92acd32bd7b151a3d660d006	This chapter describes status of the Critically Endangered “State bird”— the Great Indian Bustard (GIB)—and analyses problems regarding its conservation, measures and strategies to be adopted and need for further research. Bustards are the birds of grasslands. Out of the 10 genera of bustards, four are found in India, of which three are resident and one is a migratory species. Ecology, distributi…	0	0	0	0	0	0	1	Ardeotis nigriceps	0
Festa-Bianchet M., Ray J.C., Boutin S., Côté S.D., Gunn A.	Conservation of caribou (rangifer tarandus) in Canada: An uncertain future1	2011	Canadian Journal of Zoology	10.1139/Z11-025	https://www.scopus.com/inward/record.uri?eid=2-s2.0-84857411464&doi=10.1139%2fZ11-025&partnerID=40&md5=ef81306b77ed0ae2ee3b1b1e39321f87	Caribou (Rangifer tarandus (L., 1758)) play a central role in the ecology and culture of much of Canada, where they were once the most abundant cervid. Most populations are currently declining, and some face extirpation. In southern Canada, caribou range has retreated considerably over the past century. The ultimate reason for their decline is habitat alterations by industrial activities. The pro…	0	0	0	0	0	0	0	0	0
Iqbal A., Ping J., Ali S., Zhen G., Kang J.Z., Yi P.Z., Huixian L., Zhihui Z.	Conservation of endangered species through somatic cell nuclear transfer (SCNT)	2021	Conservation Genetics Resources	10.1007/s12686-021-01204-9	https://www.scopus.com/inward/record.uri?eid=2-s2.0-85103355267&doi=10.1007%2fs12686-021-01204-9&partnerID=40&md5=13f5fe56f5048609f60a514145ba4d17	Currently, the conservation of biodiversity is a pressing issue due to the extinction and endangerment of many species. There are multiple reasons for the extinction or endangerment of species including anthropogenic (poaching, hunting, and deforestation) and natural causes (forest fire, invasion of non-local species, climate change, and global warming). The somatic cell nuclear transfer (SCNT) i…	0	0	0	0	0	0	0	0	0
Calvete C., Angulo E., Estrada R.	Conservation of European wild rabbit populations when hunting is age and sex selective	2005	Biological Conservation	10.1016/j.biocon.2004.06.013	https://www.scopus.com/inward/record.uri?eid=2-s2.0-4444255105&doi=10.1016%2fj.biocon.2004.06.013&partnerID=40&md5=08d4cd90cb7112a2188833219df0f4ec	Several predator species at risk of extinction in Southwestern Europe are dependent on the population density of European wild rabbits Oryctolagus cuniculus. Rabbit populations in the region, however, have recently undergone dramatic decreases in population density, which may be exacerbated by hunting. Current hunting policies set the autumn-winter season, just before the start of rabbit reproduc…	0	0	0	0	0	0	0	0	0
Dudgeon D.	Conservation of freshwater biodiversity in Oriental Asia: Constraints, conflicts, and challenges to science and sustainability	2000	Limnology	10.1007/s102010070012	https://www.scopus.com/inward/record.uri?eid=2-s2.0-0000748802&doi=10.1007%2fs102010070012&partnerID=40&md5=66f0049a24b8b1dad3b51f8bc02c3d56	Freshwater ecosystems in Asia are under grave threat. Large and growing human populations and the rapid pace of development have led to the degradation of natural environments throughout the region. Conservation of freshwater biodiversity faces particular challenges because of a lack of public awareness of its magnitude and importance, Even taxa with high public-relations value, such as fishes, a…	0	0	NA	NA	NA	NA	0	NA	0
Sundar S., Heino J., Roque F.D.O., Simaika J.P., Melo A.S., Tonkin J.D., Gomes Nogueira D., Silva D.P.	Conservation of freshwater macroinvertebrate biodiversity in tropical regions	2020	Aquatic Conservation: Marine and Freshwater Ecosystems	10.1002/aqc.3326	https://www.scopus.com/inward/record.uri?eid=2-s2.0-85082922403&doi=10.1002%2faqc.3326&partnerID=40&md5=ca13c3db8eba1c19878cbb500f4c7e91	Motivated by recent global initiatives for biodiversity conservation and restoration, this article reviews the gaps in our understanding of, and the challenges facing, freshwater macroinvertebrate biodiversity and conservation in tropical regions. This study revealed a lack of adequate taxonomic, phylogenetic, and ecological information for most macroinvertebrate groups, and consequently there ar…	0	0	NA	NA	NA	NA	0	NA	0
Haimoff E.H., Xiao-Jun Y., Swing-Jing H., Nan C.	Conservation of gibbons in Yunnan Province, China	1987	Oryx	10.1017/S0030605300026910	https://www.scopus.com/inward/record.uri?eid=2-s2.0-84976015253&doi=10.1017%2fS0030605300026910&partnerID=40&md5=d08e9884388e64896fcee51a7da4f934	Three gibbon species inhabit the tropical and subtropical forests in China, all of which occur in Yunnan Province: the crested gibbon Hylobates concolor, lar gibbon H. lar, and hoolock gibbon H. hoolock. As a result of deforestation and over-hunting, all three species are gravely endangered in China and may be on the verge of extinction; they are now considered to be the nation's rarest animals. …	0	0	NA	NA	NA	NA	1	Hylobates concolor; H. lar; H. hoolock	0
Lesbarrères D., Ashpole S.L., Bishop C.A., Blouin-Demers G., Brooks R.J., Echaubard P., Govindarajulu P., Green D.M., Hecnar S.J., Herman T., Houlahan J., Litzgus J.D., Mazerolle M.J., Paszkowski C.A., Rutherford P., Schock D.M., Storey K.B., Lougheed S.C.	Conservation of herpetofauna in northern landscapes: Threats and challenges from a Canadian perspective	2014	Biological Conservation	10.1016/j.biocon.2013.12.030	https://www.scopus.com/inward/record.uri?eid=2-s2.0-84893163003&doi=10.1016%2fj.biocon.2013.12.030&partnerID=40&md5=a260c7d1276404f7ac1f219dcec76fd3	The scientific community is increasingly aware that many amphibian and reptile species have experienced dramatic decreases in abundance and distribution, with at least 43% of amphibian species exhibiting population declines and 19% of all reptile species threatened with extinction since 2000. Species suffer from a suite of threats including habitat destruction, alteration and fragmentation, intro…	0	0	NA	NA	nA	NA	0	NA	0
Wilson B.S.	Conservation of Jamaican amphibians and reptiles	2011	Conservation of Caribbean Island Herpetofaunas	10.1163/ej.9789004194083.i-439	https://www.scopus.com/inward/record.uri?eid=2-s2.0-84860460989&doi=10.1163%2fej.9789004194083.i-439&partnerID=40&md5=1d759ca02fb0d4a2c04676be58124743	Jamaica's modern terrestrial herpetofauna includes 66 described species distributed among four amphibian and 10 reptile families. Inclusion of the American crocodile and four species of sea turtle bring Jamaica's total to 71 species, of which 64 are native. Four amphibian and three reptile species are presumed to be non-native, having become established on the island following obvious or likely t…	1	0	0	0	0	0	0	0	0
Kievit H.	Conservation of the nile crocodile: Has CITES helped or hindered?	2013	Endangered Species Threatened Convention: The Past, Present and Future of CITES, the Convention on International Trade in Endangered Species of Wild Fauna and Flora	10.4324/9781315071503-17	https://www.scopus.com/inward/record.uri?eid=2-s2.0-85070572591&doi=10.4324%2f9781315071503-17&partnerID=40&md5=57f9f4852917227df2d4d45761d82b08	The main goal of CITES is to protect species of wild fauna and flora against over-exploitation through international trade. To achieve this, the convention regulates international trade in the products of those species for which trade poses an extinction risk. Since 1973, thou­ sands of species have been listed on the appendices of the treaty. For most species it is not clear that listing has bee…	No access	No access	No access	No access	No access	No access	No access	No access	No access
Sodhi N.S., Smith K.G.	Conservation of tropical birds: Mission possible?	2007	Journal of Ornithology	https://www.scopus.com/inward/record.uri?eid=2-s2.0-36949003704&doi=10.1007%2fs10336-007-0180-y&partnerID=40&md5=660ea71230d272f2495ff50b7bd91002	Worldwide habitat loss, fragmentation, and degradation are operating on a massive scale - and are accelerating. Many scientific studies have shown or predicted that such habitat destruction will have dire consequences for the future of global biodiversity. Habitat loss in the tropics especially is unprecedented, which is of particular concern because the tropics have the greatest diversity and ar…	Biodiversity; Climate change; Deforestation; Extinctions; Habitat loss	1	0	0	0	0	0	0	0	Decline of tree species that rely on overhunted birds	0
Haas T.C., Ferreira S.M.	Conservation Risks: When Will Rhinos be Extinct?	2016	IEEE Transactions on Cybernetics	10.1109/TCYB.2015.2470520	https://www.scopus.com/inward/record.uri?eid=2-s2.0-84940739919&doi=10.1109%2fTCYB.2015.2470520&partnerID=40&md5=7b7f0e548d48f768d28e8ececf4c1dc0	We develop a risk intelligence system for biodiversity enterprises. Such enterprises depend on a supply of endangered species for their revenue. Many of these enterprises, however, cannot purchase a supply of this resource and are largely unable to secure the resource against theft in the form of poaching. Because replacements are not available once a species becomes extinct, insurance products a…	0	0	NA	NA	NA	NA	1	Rhinocerotidae	0
Damon A.	Conservation status and strategies for the preservation of orchids in the soconusco region of southeast mexico	2013	Lankesteriana	10.15517/lank.v0i0.11530	https://www.scopus.com/inward/record.uri?eid=2-s2.0-84880681544&doi=10.15517%2flank.v0i0.11530&partnerID=40&md5=32af2a064b6071536e93705d4a40e2f0	A total of 320 orchid species are registered for the biodiverse region of Soconusco in the southeastern tip of Mexico. Given certain social, political, and legal limitations, the most productive strategy for preserving and restoring populations of the various species in danger of extinction, endemic, and over-exploited has been to work directly, intensively, and long-term with communities situate…	Abstract only	Abstract only	Abstract only	Abstract only	Abstract only	Abstract only	1	various orchid species	Abstract only
Fritts S.H., Carbyn L.N.	Population Viability, Nature Reserves, and the Outlook for Gray Wolf Conservation in North America	1995	Restoration Ecology	10.1111/j.1526-100X.1995.tb00072.x	https://www.scopus.com/inward/record.uri?eid=2-s2.0-0029535174&doi=10.1111%2fj.1526-100X.1995.tb00072.x&partnerID=40&md5=481ea2e11c12541281a438de4ec130c2	Theoretical work on population viability and extinction probabilities, empirical data from Canis lupus (gray wolf) populations, and expert opinion provide only general and conflicting conclusions about the number of wolves and the size of areas needed for conservation of wolf populations. There is no threshold population size or proven reserve design that guarantees long‐term (century or more) su…	0	0	NA	NA	NA	NA	0	NA	NA
Knapp L., Mincarone M.M., Harwell H., Polidoro B., Sanciangco J., Carpenter K.	Conservation status of the world's hagfish species and the loss of phylogenetic diversity and ecosystem function	2011	Aquatic Conservation: Marine and Freshwater Ecosystems	10.1002/aqc.1202	https://www.scopus.com/inward/record.uri?eid=2-s2.0-79960836125&doi=10.1002%2faqc.1202&partnerID=40&md5=6c8f59a90023e85e39664aea224cbd5c	Hagfishes represent an ancient and unique evolutionary lineage that plays an important role in the cycling of organic matter and other nutrients to maintain the overall health of the ecosystems they inhabit. Fisheries worldwide directly profit from the harvesting of hagfishes for leather and food, as well as from the positive habitat effects hagfishes provide for other target species. Overexploit…	1	0	NA	NA	NA	NA	1	hagsfishes	0
Simić V., Maguire I., Rajković M., Petrović A.	Conservation strategy for the endangered crayfish species of the family Astacidae: the ESHIPPO crayfish model	2015	Hydrobiologia	10.1007/s10750-015-2295-0	https://www.scopus.com/inward/record.uri?eid=2-s2.0-84942365717&doi=10.1007%2fs10750-015-2295-0&partnerID=40&md5=7fa1e130270b7f43e0ff870e5406009f	A conservation strategy for crayfish from the Astacidae family was developed for the populations inhabiting the aquatic ecosystems of the Central Balkans (territories of Serbia and Montenegro). The strategy, based upon the ESHIPPO crayfish model, uses the Ecological Specialization of taxa, the factors endangering the biodiversity (HIPPO: Habitat alteration, Invasive species, Pollution, Population…	0	0	NA	NA	NA	NA	0	NA	0
Sudhakar Reddy C., Meena S.L., Hari Krishna P., Charan P.D., Sharma K.C.	Conservation threat assessment of Commiphora wightii (Arn.) Bhandari - an economically important species	2012	Taiwania		https://www.scopus.com/inward/record.uri?eid=2-s2.0-84866343617&partnerID=40&md5=97e5169a0e382809af4e24f75022d73b	In the present study, habitat, distribution and regeneration of Commiphora wightii (Arn.) Bhandari (Burseraceae) was explored in Rajasthan, India, to support conservation actions. Twenty-six sites were identified for sampling the populations of C. wightii in the desert region and in Aravallis. Commiphora wightii prefers rocky substratum and grows in shallow, gravelly, unfertile soils, hilly terra…	0	0	NA	NA	NA	NA	0	0	0
Polasky S.J., Vossler C.A.	Conserving biodiversity by conserving land	2017	Economics of Rural Land-Use Change	10.4324/9781315257020-22	https://www.scopus.com/inward/record.uri?eid=2-s2.0-85084590973&doi=10.4324%2f9781315257020-22&partnerID=40&md5=cff1daf335c6e17aa86ec4815d8c26c3	Introduction Land management decisions on public and private lands affect important ecosystem processes and functions with potentially far-reaching and long-term consequences. Humans are now managers of much of the habitable land of the earth. Over half of all land that is not tundra, ice, boreal, desert, or rock is devoted to agriculture (Tilman et al. 2001). Including managed forests, the major…	0	0	NA	NA	NA	NA	0	NA	0
Shokri S., Jafari A., Rabei K., Hadipour E., Alinejad H., Zeppenfeld T., Soufi M., Qashqaei A., Ahmadpour M., Zehzad B., Kiabi B.H., Pavey C.R., Balkenhol N., Waltert M., Soofi M.	Conserving populations at the edge of their geographic range: the endangered Caspian red deer (Cervus elaphus maral) across protected areas of Iran	2021	Biodiversity and Conservation	10.1007/s10531-020-02077-4	https://www.scopus.com/inward/record.uri?eid=2-s2.0-85096131663&doi=10.1007%2fs10531-020-02077-4&partnerID=40&md5=20924b951e555e8c71a2165213bf6314	Large ungulate populations around the world are declining, experience range loss or even go extinct. Ecological theory predicts that a species’ vulnerability is greater at the edges of its geographic range compared to its core. However, edge populations may still be successfully managed inside reserves when the drivers of declines are addressed with priority. Our aim was to evaluate the status of…	0	0	0	0	0	0	0	0	0
Koh L.P., Sodhi N.S.	Conserving Southeast Asia's imperiled biodiversity: Scientific, management, and policy challenges	2010	Biodiversity and Conservation	10.1007/s10531-010-9818-9	https://www.scopus.com/inward/record.uri?eid=2-s2.0-77952099291&doi=10.1007%2fs10531-010-9818-9&partnerID=40&md5=daad1fb0683b56af29195d2bcd861824	Southeast Asia was almost entirely covered by rainforest 8,000 years ago. Today, this region is experiencing the highest relative rates of deforestation and forest degradation in the humid tropics. Every year, millions of hectares of tropical forests are destroyed and degraded. Given the rapid rate of deforestation and the high concentration of endemic species in the region, Southeast Asia could …	1	0	0	0	0	0	0	0	0
Kagande S.M., Musarurwa L.K.	Conserving the African rhinoceros	2014	Biodiversity and Conservation	10.1007/s10531-013-0613-2	https://www.scopus.com/inward/record.uri?eid=2-s2.0-84892537406&doi=10.1007%2fs10531-013-0613-2&partnerID=40&md5=d3c6d9988123bc9a95c691ef75ed11cf	The Southern African rhinoceros population has been dwindling through the years. A lot of effort has been put toward coming up with the most effective way of protecting the black and white rhinoceros population in the world yet still the animals remain endangered despite the enormous global efforts to protect the species. Such conservation efforts include; establishment of sanctuaries, wildlife f…	0	0	NA	NA	nA	NA	0	NA	0
Louette M., Stevens J.	Conserving the endemic birds on the Comoro Islands, I: General considerations on survival prospects	1992	Bird Conservation International	10.1017/S0959270900000460	https://www.scopus.com/inward/record.uri?eid=2-s2.0-0027042956&doi=10.1017%2fS0959270900000460&partnerID=40&md5=008eaffffd6c36976775962b733868e9	The status of the Comoro endemic birds is briefly reviewed. Field data were gathered during expeditions in 1981, 1983, 1985 and 1989. Some native birds (Cyanolanius madagascarinus, Dicrurus fuscipennis on Ngazidja, Treron australis on Mwali, Accipiter francesae, Otus rutilus, Leptosomus discolor on Ndzuani, Dicrurus waldenii on Maore) are so rare that they are certainly highly endangered. The alt…	0	0	NA	NA	NA	NA	0	0	0
Watson S.-A., Neo M.L.	Conserving threatened species during rapid environmental change: Using biological responses to inform management strategies of giant clams	2021	Conservation Physiology	10.1093/conphys/coab082	https://www.scopus.com/inward/record.uri?eid=2-s2.0-85125077315&doi=10.1093%2fconphys%2fcoab082&partnerID=40&md5=7e7cba1bc70b695cb63e2b4ebeec5b07	Giant clams are threatened by overexploitation for human consumption, their valuable shells and the aquarium trade. Consequently, these iconic coral reef megafauna are extinct in some former areas of their range and are included in the International Union for Conservation of Nature (IUCN) Red List of Threatened Species and Convention on International Trade in Endangered Species of Wild Fauna and …	0	1	Giant clams	local	Local; International	yes but trade is main threat - climate change, global warming, marine heatwaves and ocean acidification	0	0	0
Tear T.H., Scott J.M., Hayward P.H., Griffith B.	Recovery Plans and the Endangered Species Act: Are Criticisms Supported by Data? [Los Planes de Recuperación y el Acta de Especies en Peligro de Extinción: ¿ Están las críticas sustentadas por los datos?]	1995	Conservation Biology	10.1046/j.1523-1739.1995.09010182.x	https://www.scopus.com/inward/record.uri?eid=2-s2.0-0028974429&doi=10.1046%2fj.1523-1739.1995.09010182.x&partnerID=40&md5=8b9ed237da73c2a26751cd6bdc002f0c	To address recent criticisms of the recovery process of the U.S. Endangered Species Act and to search for ways to improve recovery efforts, we evaluated all recovery plans approved by the U.S. Fish and Wildlife Service and the National Marine Fisheries Service as of August 1991. As expected with rare species, we found an overall lack of detailed biological information presented in recovery plans.…	0	0	NA	NA	NA	NA	0	NA	NA
Stockwell C.A., Hendry A.P., Kinnison M.T.	Contemporary evolution meets conservation biology	2003	Trends in Ecology and Evolution	https://www.scopus.com/inward/record.uri?eid=2-s2.0-0037297823&doi=10.1016%2fS0169-5347%2802%2900044-7&partnerID=40&md5=be4613af85cbdd70ba7685853cec17f3	Recent research has revealed that evolution often occurs on contemporary timescales, often within decades. Contemporary evolution is associated with the same factors that are driving the current extinction crisis: habitat loss and degradation, overharvesting and exotic species. Thus, it is relevant to many conservation situations. First, habitat fragmentation might influence the potential of a po…		1	0	0	0	0	0	0	0	0	0
Frank K.T., Brickman D.	Contemporary management issues confronting fisheries science	2001	Journal of Sea Research	10.1016/S1385-1101(01)00056-9	https://www.scopus.com/inward/record.uri?eid=2-s2.0-0034910286&doi=10.1016%2fS1385-1101%2801%2900056-9&partnerID=40&md5=9e6b7fa64d3893cb5b9458ebb6f42a1f	Stock collapses have occurred worldwide. The most frequently cited cause is over-fishing, suggesting that fisheries management has been ineffective in controlling exploitation rates. The progression of a fishery from an over-exploited to a collapsed state involves impairment of the reproductive capacity of the target species, i.e. recruitment over-fishing. In many cases, this occurs by reduction …	1	0	NA	NA	NA	NA	0	NA	0
Koslow J.A., Boehlert G.W., Gordon J.D.M., Haedrich R.L., Lorance P., Parin N.	Continental slope and deep-sea fisheries: Implications for a fragile ecosystem	2000	ICES Journal of Marine Science	10.1006/jmsc.2000.0722	https://www.scopus.com/inward/record.uri?eid=2-s2.0-0033739765&doi=10.1006%2fjmsc.2000.0722&partnerID=40&md5=a3713e80e820f0b4fd62b1eab3c870eb	Exploited deepwater (>500 m) species generally exhibit clear 'K-selected' life-history characteristics markedly different from most shelf species: extreme longevity, late age of maturity, slow growth, and low fecundity. Many also aggregate on restricted topographic features such as seamounts, and as a consequence are notably unproductive, highly vulnerable to overfishing, and have potentially lit…	0	1	Pseudopentaceros wheeleri	Other (commercial extnction)	International	NA	0	NA	0
Johns A.D.	Continuing problems for Amazon river turtles	1987	Oryx	10.1017/S0030605300020445	https://www.scopus.com/inward/record.uri?eid=2-s2.0-84976003285&doi=10.1017%2fS0030605300020445&partnerID=40&md5=da4abdc00d3f2186778a3522daef0ae1	Amazon river turtles have a long history of over-exploitation, firstly for oil production, and lately as a luxury food for the expanding human population. In many areas, the populations of the two main commercial species Podocnemis expansa and P. unifilis are now so low that extinction is in sight. In 1985 a WWF-US project aimed at investigating interactions between economic development and wildl…	0	0	0	0	0	0	1	Podocnemis expansa and P. unifilis	0
Sim C.M., Seong B.J., Kim D.W., Kim Y.B., Wi S.G., Kim G., Oh H., Kim T., Chung B.Y., Song J.Y., Kim H.G., Oh S.-K., Shin Y.D., Seok J.H., Kang M.Y., Lee Y., Radebe M.J., Kardjilov N., Honermeier B.	Continuous cropping of endangered therapeutic plants via electron beam soil-treatment and neutron tomography	2018	Scientific Reports	10.1038/s41598-018-20124-7	https://www.scopus.com/inward/record.uri?eid=2-s2.0-85041588563&doi=10.1038%2fs41598-018-20124-7&partnerID=40&md5=4c975b8ef1485582ec23e4259f1d6f18	Various medicinal plants are threatened with extinction owing to their over-exploitation and the prevalence of soil borne pathogens. In this study, soils infected with root-rot pathogens, which prevent continuous-cropping, were treated with an electron beam. The level of soil-borne fungus was reduced to ≤0.01% by soil electron beam treatment without appreciable effects on the levels of antagonist…	1	0	NA	NA	NA	NA	0	NA	0
Chappell D.E., Van Den Bussche R.A., Krizan J., Patterson B.	Contrasting levels of genetic differentiation among populations of wolverines (Gulo gulo) from northern Canada revealed by nuclear and mitochondrial loci	2004	Conservation Genetics	10.1007/s10592-004-1976-4	https://www.scopus.com/inward/record.uri?eid=2-s2.0-23944457294&doi=10.1007%2fs10592-004-1976-4&partnerID=40&md5=8776c842f95c81984a8cd968ba791fdd	Habitat loss, fragmentation, overharvest, and other anthropogenic factors have resulted in population and distribution declines for North American wolverines (Gulo gulo). Currently, wolverines east of the Hudson Bay are endangered and possibly extinct, whereas the status of wolverines throughout the remaining Holarctic is vulnerable. Three previous studies using nuclear loci have detected little …	0	0	0	0	0	0	0	0	0
Azhar B., Lindenmayer D., Wood J., Fischer J., Manning A., McElhinny C., Zakaria M.	Contribution of illegal hunting, culling of pest species, road accidents and feral dogs to biodiversity loss in established oil-palm landscapes	2013	Wildlife Research	10.1071/WR12036	https://www.scopus.com/inward/record.uri?eid=2-s2.0-84875336475&doi=10.1071%2fWR12036&partnerID=40&md5=958aeea6adf08c506cce12ef3fd1645f	Context Understanding the ecological impacts of the palm-oil industry on native fauna requires information on anthropogenic threats that may cause species decline or local extinction. Aim The main aim of the study was to assess wildlife deaths caused by illegal hunting, road accidents and introduced predators in established oil-palm landscapes in Peninsular Malaysia. Methods Between April and Oct…	0	0	0	0	0	0	0	0	0
Brook B.W., Tonkyn D.W., O'Grady J.J., Frankham R.	Contribution of inbreeding to extinction risk in threatened species	2002	Ecology and Society	10.5751/es-00387-060116	https://www.scopus.com/inward/record.uri?eid=2-s2.0-54249090865&doi=10.5751%2fes-00387-060116&partnerID=40&md5=beb94cfda6d3cef70dc22f9280ea2fe3	Wild populations face threats both from deterministic factors, e.g., habitat loss, overexploitation, pollution, and introduced species, and from stochastic events of a demographic, genetic, and environmental nature, including catastrophes. Inbreeding reduces reproductive fitness in naturally outbreeding species, but its role in extinctions of wild populations is controversial. To evaluate critica…	0	0	NA	NA	NA	NA	0	NA	0
Giacometti M.	Contribution to the settlement dynamics and actual distribution of alpine ibex (Capra i. ibex L.) in the Alps [Beitrag zur Ansiedlungsdynamik und aktuellen Verbreitung des Alpensteinbockes (Capra i. ibex L.) im Alpenraum]	1991	Zeitschrift für Jagdwissenschaft	10.1007/BF02240578	https://www.scopus.com/inward/record.uri?eid=2-s2.0-0008585122&doi=10.1007%2fBF02240578&partnerID=40&md5=c4278d94ed26da122ec701f8c9d7f285	In the following report the settlement dynamics of alpine ibex since the time of its near extinction during the 19th century are outlined and the actual distribution of this species freely living in the Alps is presented on a map. The last ibex surviving into the 20th century were confined to the Graj Alps. In 1906 pure fawns could be obtained from poachers from the region of Gran-Paradiso. In 19…	0	0	NA	NA	NA	NA	0	NA	0
Bhaya A., Meza M.E.M.	Control of nonlinear dynamic models of predator-prey type [Controle de modelos dinâmicos não lineares do tipo predador-presa]	2012	Oecologia Australis	10.4257/oeco.2012.1601.07	https://www.scopus.com/inward/record.uri?eid=2-s2.0-84858185616&doi=10.4257%2foeco.2012.1601.07&partnerID=40&md5=cdcd92d04e2d7c4577ebb07461cb8570	In the ecological context, a large class of population dynamics models can be written as dynamical systems of one or two variables, i.e., each variable represents a population density of a species. When one or more species is removed from the system (harvested), it is necessary to introduce a control (harvest policy) in order to avoid the extinction of species, due to harvesting. A threshold poli…	NA	NA	NA	NA	NA	NA	NA	NA	NA
Meza M.E.M., Bhaya A.	Control theory and the management of ecosystems: A threshold policy with hysteresis is robust	2010	Applied Mathematics and Computation	10.1016/j.amc.2010.04.015	https://www.scopus.com/inward/record.uri?eid=2-s2.0-80054104313&doi=10.1016%2fj.amc.2010.04.015&partnerID=40&md5=2666717f217d45ed717dde1c0049c750	Control theory is much used in engineering to stabilize a given dynamical system at a desired equilibrium point or to confine its trajectories to a region. Extinction of species is one of the most serious problems facing fishery and, to avoid it, different policies are applied. The threshold policy (TP) is a harvesting strategy commonly used in fisheries all over the world, and also is a special …	1	0	0	0	0	0	0	0	0
Leonce T.E.	Coral reef conservation incentives and revenue sharing	2021	Tourism Economics	10.1177/1354816620939698	https://www.scopus.com/inward/record.uri?eid=2-s2.0-85088964820&doi=10.1177%2f1354816620939698&partnerID=40&md5=d87e5c48f2e82fcbce3c4b1a26937f6e	Coral reefs are at particular risk of overexploitation and extinction due to negative externalities from productive sectors such as tourism and fisheries. Increased reliance on tourism revenue means difficult trade-offs. This study proposes a community-based approach to conservation based on a bioeconomic model. We extend earlier work on exogenous reward-based conservation programs by specifying …	0	0	0	0	0	0	0	0	0
Hay M.E., Rasher D.B.	Coral reefs in crisis: Reversing the biotic death spiral	2010	F1000 Biology Reports	10.3410/B2-71	https://www.scopus.com/inward/record.uri?eid=2-s2.0-78649376338&doi=10.3410%2fB2-71&partnerID=40&md5=ed64a49580e9d1b23a51349de203c5df	Coral reefs are disappearing due to global warming, overfishing, ocean acidification, pollution, and interactions of these and other stresses. Ecologically informed management of fishes that facilitate corals by suppressing seaweeds may be our best bet for bringing reefs back from the brink of extinction. © 2010 Faculty of 1000 Ltd.	0	0	0	0	0	0	0	0	0
Knowlton N., Jackson J.	Corals and Coral Reefs	2013	Encyclopedia of Biodiversity: Second Edition	10.1016/B978-0-12-384719-5.00237-9	https://www.scopus.com/inward/record.uri?eid=2-s2.0-84976235068&doi=10.1016%2fB978-0-12-384719-5.00237-9&partnerID=40&md5=b84e98dfcc1eaa73fb884c110d4da45f	Coral reefs are the most diverse marine ecosystems, at least on a per-area basis if not overall, with perhaps millions of species. They are also among the most threatened ecosystems. Outbreaks of coral eaters, smothering by seaweed, coral bleaching, and coral disease have all decimated reefs globally. The underlying anthropogenic causes are direct destruction, poor water quality, overfishing, int…	No access	No access	No access	No access	No access	No access	No access	No access	No access
Malviya M., Kumar V., Mandal D., Shekhar Sarkar M., Nigam P., Gopal R., Sankar K., Umapathy G., Ramesh K.	Correlates of physiological stress and habitat factors in reintroduction-based recovery of tiger (Panthera tigris) populations	2018	Hystrix	10.4404/hystrix-00063-2018	https://www.scopus.com/inward/record.uri?eid=2-s2.0-85067406852&doi=10.4404%2fhystrix-00063-2018&partnerID=40&md5=23642bd1bd7f04207c6a850202b2b2e0	The ever-increasing human presence in tiger occupied landscapes mandates a better understanding of its effects on the species. The loss of tigers to conflict and poaching have been well established, while the indirect effects of human induced stress have not been widely discussed. Anthropogenic factors have driven tiger populations to extinction in Sariska and Panna Tiger Reserves in India. The r…	0	1	Panthera tigris	Local population extinction	Not stated	Poaching	0	NA	0
Ulman A., Zengin M., Demirel N., Pauly D.	Corrigendum: The Lost Fish of Turkey: A Recent History of Disappeared Species and Commercial Fishery Extinctions for the Turkish Marmara and Black Seas (Front. Mar. Sci, (2020), 7, (650), 10.3389/fmars.2020.00650)	2020	Frontiers in Marine Science	10.3389/fmars.2020.600242	https://www.scopus.com/inward/record.uri?eid=2-s2.0-85093510398&doi=10.3389%2ffmars.2020.600242&partnerID=40&md5=67afa1f36060ebf5e333de920ce7df2e	In the original article, there was a mistake in Figure 1 as published. The legend of Figure 1B was duplicated from Figure 1A and incorrectly indicated an Exclusive Economic Zone (EEZ) in Marmara Sea. The EEZ line has been removed from both figure parts, along with the EEZ area of 11,700 km2. The spelling of the Bosphorus (Istanbul) Strait has been corrected as it was misspelled “Bosporus.” In the…	0	0	NA	NA	NA	NA	0	NA	0
Fisher J.C., Yoh N., Kubo T., Rundle D.	Could Nintendo’s Animal Crossing be a tool for conservation messaging?	2021	People and Nature	10.1002/pan3.10240	https://www.scopus.com/inward/record.uri?eid=2-s2.0-85109904323&doi=10.1002%2fpan3.10240&partnerID=40&md5=a8664e50341f7e9a58350ae0b392153e	The current extinction crisis demands worldwide commitment to conservation across all sectors of society. By transcending the traditional disciplinary boundaries, conservationists can reach new audiences to communicate pro-conservation knowledge, education and awareness messages. There are approximately 2.7 billion video-gamers worldwide, with millions more joining as a result of global lockdowns…	0	0	0	0	0	0	0	0	0
Bradley D., Gaines S.D.	Counting the cost of overfishing on sharks and rays	2014	eLife	10.7554/eLife.02199	https://www.scopus.com/inward/record.uri?eid=2-s2.0-84898718056&doi=10.7554%2feLife.02199&partnerID=40&md5=27f4f2dcca9f3611df55e07c79637f16	[No abstract available]	0	0	NA	NA	nA	NA	0	NA	0
Liu H., Mou Z., Cai B., Li B., Zhang B., Zhou J., Zhang C., Pan Y., Chen M.	Coupling supply-side structural reform and technological innovation boosting the fishery resource conservation process in Tibet	2018	Hupo Kexue/Journal of Lake Sciences	10.18307/2018.0126	https://www.scopus.com/inward/record.uri?eid=2-s2.0-85045580177&doi=10.18307%2f2018.0126&partnerID=40&md5=81aef2f6c2b778ddc2cf77c97de1a92d	In Tibet, owing to the characteristics of fragile eco-environment, simple ecosystem structure, low productivity, slow fish growth, long period of resource complement, high fitness and dependence on the environment, the hydro-ecology of rivers and lakes is vulnerable to external factors. Especially, under the condition of alien fish invasion, hydropower facilities construction, overfishing, water …	No access	No access	No access	No access	No access	No access	No access	No access	No access
Pinder A.C., Raghavan R., Britton J.R., Cooke S.J.	COVID-19 and biodiversity: The paradox of cleaner rivers and elevated extinction risk to iconic fish species	2020	Aquatic Conservation: Marine and Freshwater Ecosystems	10.1002/aqc.3416	https://www.scopus.com/inward/record.uri?eid=2-s2.0-85086574027&doi=10.1002%2faqc.3416&partnerID=40&md5=04f1008cd45a2179f52336276fec1766	[No abstract available]	0	0	NA	NA	NA	NA	0	NA	0
O'Brien T.G., Kinnaird M.F., Wibisono H.T.	Crouching tigers, hidden prey: Sumatran tiger and prey populations in a tropical forest landscape	2003	Animal Conservation	10.1017/S1367943003003172	https://www.scopus.com/inward/record.uri?eid=2-s2.0-4143137015&doi=10.1017%2fS1367943003003172&partnerID=40&md5=d6a9e53981b848f955a27a13426d2e8b	We examine the abundance and distribution of Sumatran tigers (Panthera tigris sumatrae) and nine prey species in Bukit Barisan Selatan National Park on Sumatra, Indonesia. Our study is the first to demonstrate that the relative abundance of tigers and their prey, as measured by camera traps, is directly related to independently derived estimates of densities for these species. The tiger populatio…	0	0	NA	NA	NA	NA	0	NA	0
Al-Baba H., Shibli R.A., Akash M., Al-Qudah T.S., Tahtamouni R.W., Al-Ruwaiei H.	Cryopreservation and genetic stability assessment of threatened medicinal plant (Ziziphora tenuior L.) grown wild in jordan	2015	Jordan Journal of Biological Sciences	10.12816/0027059	https://www.scopus.com/inward/record.uri?eid=2-s2.0-84958959771&doi=10.12816%2f0027059&partnerID=40&md5=bea7bfbbb76325ceb077cb6a16393f42	Ziziphora tenuior L. is one of the important medicinal plants that belong to the Lamiaceae family. It is a rare species with a promising medicinal potential and grows wild in the southern part of Jordan. Unfortunately, this plant might be totally extinct from the wild due to over-exploitation. Two cryopreservation techniques (encapsulation-dehydration and encapsulation-vitrification) were applied…	0	1	Ziziphora tenuior L.	Extinct from the wild	Not stated	illegal collection, agricultural expansion and urbanization, deforestation, overgrazing, soil erosion, and depletion of water resources	0	NA	0
Hermes R., Hildebrandt T.B., Göritz F.	Cryopreservation in rhinoceros—setting a new benchmark for sperm cryosurvival	2018	PLoS ONE	10.1371/journal.pone.0200154	https://www.scopus.com/inward/record.uri?eid=2-s2.0-85049694847&doi=10.1371%2fjournal.pone.0200154&partnerID=40&md5=1e3d26d11028b9c77e105c411fd90143	At times when rhinoceros are fiercely poached, when some rhinoceros species are closer than ever to extinction, and when the scientific community is in debate over the use of advanced cell technologies as a remaining resort it is time to simplify and improve existing assisted reproduction techniques to enhance breeding and genetic diversity in the living populations under our care. Semen cryopres…	0	1	Ceratotherium simum cottoni	Species extinction	Not stated	Poaching	1	Ceratotherium simum cottoni; Rhinoceros sondaicus; Dicerorhinus sumatrensis	0
Ciereszko A., Dabrowski K., Froschauer J., Wolfe T.D.	Cryopreservation of semen from lake sturgeon	2006	Transactions of the American Fisheries Society	10.1577/T04-160.1	https://www.scopus.com/inward/record.uri?eid=2-s2.0-33749170910&doi=10.1577%2fT04-160.1&partnerID=40&md5=9353c477377ef1dbd685b44c9943ea47	Lake sturgeon Acipenser fulvescens, once abundant and the only species of sturgeon endemic to the North American Great Lakes, is now rare and threatened with extinction as a result of overfishing and habitat destruction. Sperm cryopreservation can be useful for preserving the genetic variability of local populations of lake sturgeon. In this study, we show the conditions of extended storage of un…	0	0	0	0	0	0	1	Acipenser fulvescens	0
Bhattacharjee T., Sen S., Chakraborty R., Maurya P.K., Chattopadhyay A.	Cultivation of medicinal plants: Special reference to important medicinal plants of India	2019	Herbal Medicine in India: Indigenous Knowledge, Practice, Innovation and its Value	10.1007/978-981-13-7248-3_8	https://www.scopus.com/inward/record.uri?eid=2-s2.0-85084079226&doi=10.1007%2f978-981-13-7248-3_8&partnerID=40&md5=79e5e21a9e5f8dc2245c92f1445c1003	Medicinal plants are a source of biomolecules with therapeutic potential and as a lead to develop new drugs. Herbal medicines are considered as safer, better physiological compatibility and cost-effective. India is a gold mine of medicinal plants and a rich repository of traditional medicinal knowledge. Demand for the medicinal plant is increasing with expansion in human needs, numbers and trade …	1	0	NA	NA	NA	NA	0	NA	0
Gama G.M., Malhado A.C.M., Bragagnolo C., Correia R.A., Ladle R.J.	Cultural viability of reintroducing the ecologically extinct Alagoas Curassow (Pauxi mitu Linnaeus, 1766) to Northeast Brazil	2016	Journal for Nature Conservation	10.1016/j.jnc.2015.10.005	https://www.scopus.com/inward/record.uri?eid=2-s2.0-84954549977&doi=10.1016%2fj.jnc.2015.10.005&partnerID=40&md5=a1302380ae3c0e8c5eab93dd1e920b2f	The Alagoas Curassow (Pauxi mitu) became extinct in the wild in the 1980's through a combination of loss/degradation of its Atlantic Forest habitat and over-hunting. Ambitious plans are now underway to reintroduce captive-reared Curassows using a patchwork of protected forest fragments on private lands. Although the planned reintroduction sites are broadly ecologically suitable, it is not clear t…	0	0	NA	NA	NA	NA	0	NA	0
Wei F., Feng Z., Wang Z., Hu J.	Current distribution, status and conservation of wild red pandas Ailurus fulgens in China	1999	Biological Conservation	10.1016/S0006-3207(98)00156-6	https://www.scopus.com/inward/record.uri?eid=2-s2.0-0032895652&doi=10.1016%2fS0006-3207%2898%2900156-6&partnerID=40&md5=6e9989c0819aafd7e85df82596194e38	The red panda is classed as a category II species under the Wild Animal Protection Law in China. Both subspecies, Ailurus fulgens fulgens and A.f. styani can be found there. However, the styani subspecies is more typical of the region. According to the survey conducted from 1994 to 1996, red pandas now can only be found in Sichuan, Yunnan and Tibet. They have become extinct throughout the rest of…	0	0	NA	NA	NA	NA	0	NA	0
Rand P.S.	Current global status of taimen and the need to implement aggressive conservation measures to avoid population and species-level extinction	2013	Archives of Polish Fisheries	10.2478/aopf-2013-0009	https://www.scopus.com/inward/record.uri?eid=2-s2.0-84890365163&doi=10.2478%2faopf-2013-0009&partnerID=40&md5=abbc320d43fa5221f4fb15fd8c15c03e	An international effort carried out during 2011-2012 culminated in three completed IUCN status assessments of Hucho spp., thus completing assessments for all species in this and a related genus Parahucho. These species hold great ecological and evolutionary significance in the salmonid family, and are recognized as the largest salmonids in the world. Specialists have long recognized their precari…	0	0	0	0	0	0	0	0	0
Papaioannou H.I., Kati V.I.	Current status of the Balkan chamois (Rupicapra rupicapra balcanica) in Greece: Implications for conservation	2007	Belgian Journal of Zoology		https://www.scopus.com/inward/record.uri?eid=2-s2.0-36148983848&partnerID=40&md5=ace9248417b9653c45c8553e794992b1	In this study, we carried out direct and indirect surveys in 30 Greek areas to clarify the current status of the Balkan chamois (Rupicapra rupicapra balcanica). It is an important flagship species for conservation in Greece, protected by both National and European legislation. New chamois populations are recorded for the first time in 3 areas, direct sightings of chamois are found in 11 areas, an…	0	0	NA	NA	NA	NA	0	NA	0
Van Schingen M., Pham C.T., Thi H.A., Bernardes M., Hecht V., Nguyen T.Q., Bonkowski M., Ziegler T.	Current status of the Crocodile Lizard Shinisaurus crocodilurus Ahl, 1930 in Vietnam with implications for conservation measures	2014	Revue Suisse de Zoologie		https://www.scopus.com/inward/record.uri?eid=2-s2.0-84908657056&partnerID=40&md5=608c3138c62ff530099597d8dcfd8a2d	The Crocodile Lizard Shinisaurus crocodilurus Ahl, 1930 is a monotypic species, with a distribution range restricted to small and isolated areas in southern China and northern Vietnam. Habitat destruction and illegal poaching are the main causes of alarming population declines and even extinction of some wild populations in China. While the Chinese population was estimated to comprise only 950 in…	1	1	Shinisaurus crocodilurus	local	International	habitat loss, fishing	0	NA	0
Pekárik L., Ĝ Iamporová-Zať Ovičová Z., Arendt D., Ĝ Iampor F.	Current stocking program of the sterlet (Acipenser ruthenus, L.) can negatively shape its genetic variability in the Middle Danube	2019	Knowledge and Management of Aquatic Ecosystems	10.1051/kmae/2019004	https://www.scopus.com/inward/record.uri?eid=2-s2.0-85099479035&doi=10.1051%2fkmae%2f2019004&partnerID=40&md5=ac736fa7449d2252d7e1157678961a48	The Danube River was originally inhabited by six native sturgeon species, but currently, the sterlet (Acipenser ruthenus L.) is the only native sturgeon species still occupying the Slovak-Hungarian stretch of the Middle Danube. All sturgeon species are facing extinction, suffering from overfishing, water pollution, illegal fishing, poaching or other negative impacts. Urgent and proper actions are…	0	0	NA	NA	NA	NA	1	Acipenser ruthenus	0
Woodenberg W., Govender J., Murugan N., Ramdhani S., Sershen	Cycad forensics: leaflet micromorphology as a taxonomic tool for South African cycads	2019	Plant Systematics and Evolution	10.1007/s00606-019-01584-4	https://www.scopus.com/inward/record.uri?eid=2-s2.0-85066864513&doi=10.1007%2fs00606-019-01584-4&partnerID=40&md5=d26f9772c91f34edfe6b2b5f2533246a	Cycads, a primitive group of gymnosperms, are currently facing extinction in many parts of the world. In South Africa, this is largely attributed to the illegal poaching of many threatened species. In the illegal trade of cycads, many highly threatened species are often deliberately misnamed as a more common species. Due to macromorphological similarity between many Encephalartos species, as well…	1	0	NA	NA	NA	NA	0	NA	0
da Silva J.A.T., Woodenberg W.R., Zeng S.	Cycads in vitro	2014	Plant Tissue Culture and Biotechnology	10.3329/ptcb.v24i2.23562	https://www.scopus.com/inward/record.uri?eid=2-s2.0-84930663140&doi=10.3329%2fptcb.v24i2.23562&partnerID=40&md5=85985e5800ddf8039285d09c73f19967	The Cycadales are a group of botanical and evolutionary importance; however, many species face the threat of extinction due to poaching and habitat destruction. The current investigation reviews previous work on in vitro production of cycads, which holds great potential for mass production and germplasm conservation of these unique plants. Megagametophytes and zygotic embryos have been used as ex…	0	0	NA	NA	nA	NA	0	NA	0
Pandit M.K., Manish K., Koh L.P.	Dancing on the roof of the world: Ecological transformation of the himalayan landscape	2014	BioScience	10.1093/biosci/biu152	https://www.scopus.com/inward/record.uri?eid=2-s2.0-84911129695&doi=10.1093%2fbiosci%2fbiu152&partnerID=40&md5=9cad228b66bd1b73aecc5361c7d77bfd	That the Himalaya contain the basins of major rivers, regulate regional climate, and harbor rich biodiversity and varied ecosystems is well known. The perennial waters and biodiversity are closely linked to the livelihoods of over a billion people. The Himalaya are stressed because of a burgeoning human population and the escalating pressures of deforestation; urbanization; hunting; overexploitat…	0	0	NA	NA	NA	NA	0	NA	0
DeWeerdt S.	Dark secret of the lake	2004	New Scientist		https://www.scopus.com/inward/record.uri?eid=2-s2.0-1642326174&partnerID=40&md5=75e7691ed5615bd045643c2fd9dbd9da	The extinction of the cichlid fish at Lake Victoria is discussed. The Nile perch introduced in Lake Victoria in 1950s to compensate for the overfishing of native food fish, ate cichlids. The worst signs of eutrophication appeared at the same time as the Nile perch upsurge in Lake Victoria. A strong evidence exists that eutrophication played a major role in the cichlids demise but it is not defini…	0	1	200 species of cichlids	species	Local; domestic	eutrophication	0	0	1
Wilmshurst J.M., Anderson A.J., Higham T.F.G., Worthy T.H.	Dating the late prehistoric dispersal of Polynesians to New Zealand using the commensal Pacific rat	2008	Proceedings of the National Academy of Sciences of the United States of America	10.1073/pnas.0801507105	https://www.scopus.com/inward/record.uri?eid=2-s2.0-45549088337&doi=10.1073%2fpnas.0801507105&partnerID=40&md5=c209cba983a9966ee86063a33ae5f888	The pristine island ecosystems of East Polynesia were among the last places on Earth settled by prehistoric people, and their colonization triggered a devastating transformation. Overhunting contributed to widespread faunal extinctions and the decline of marine megafauna, fires destroyed lowland forests, and the introduction of the omnivorous Pacific rat (Rattus exulans) led to a new wave of pred…	NA	NA	NA	NA	NA	NA	NA	NA	NA
Koh L.P., Wich S.A.	Dawn of drone ecology: Low-cost autonomous aerial vehicles for conservation	2012	Tropical Conservation Science	10.1177/194008291200500202	https://www.scopus.com/inward/record.uri?eid=2-s2.0-84863859831&doi=10.1177%2f194008291200500202&partnerID=40&md5=0895905621d5bb4ab4ca014cef72f1cb	Tropical deforestation continues to be a major driver of biodiversity loss and greenhouse gas emissions. Remote sensing technology is increasingly used to assess changes in forest cover, species distributions and carbon stocks. However, satellite and airborne sensors can be prohibitively costly and inaccessible for researchers in developing countries. Here, we describe the development and use of …	0	0	NA	NA	NA	NA	0	0	0
Sahajpal V., Goyal S.P., Singh K., Thakur V.	Dealing wildlife offences in India: Role of the hair as physical evidence	2009	International Journal of Trichology	10.4103/0974-7753.51928	https://www.scopus.com/inward/record.uri?eid=2-s2.0-84865473447&doi=10.4103%2f0974-7753.51928&partnerID=40&md5=fda41239d824a87ca923f7451efc4e68	India is known for its rich biodiversity, with a wide variety of wild floral and faunal species. This wildlife treasure of ours faces the threat of extinction due to rampant poaching and illegal trade. With most of the wildlife offence cases related to mammals having hair as physical evidence, it becomes imperative to use this evidence in the best possible way for wildlife crime investigation. We…	1	0	0	0	0	0	0	0	0
O'Brien S., Emahalala E.R., Beard V., Rakotondrainy R.M., Reid A., Raharisoa V., Coulson T.	Decline of the Madagascar radiated tortoise Geochelone radiata due to overexploitation	2003	ORYX	10.1017/S0030605303000590	https://www.scopus.com/inward/record.uri?eid=2-s2.0-17644389534&doi=10.1017%2fS0030605303000590&partnerID=40&md5=e2a3dc251e773bd6e7957635f527b607	To avoid the risk of misapplying conservation effort the correct diagnosis of the agent causing a population to decline requires scientific approaches. The radiated tortoise Geochelone radiata, endemic to southern Madagascar, is heavily harvested for food and for the pet trade. Fearing overexploitation, the tortoise was protected under Malagasy law and placed on Appendix I of CITES, yet scientifi…	1	1	Geochelone radiata	Local	Not stated	Habitat loss, introduced species, overexploitation	0	NA	0
Bronte C.R., Hoff M.H., Gorman O.T., Thogmartin W.E., Schneeberger P.J., Todd T.N.	Decline of the shortjaw cisco in lake superior: The role of overfishing and risk of extinction	2010	Transactions of the American Fisheries Society	10.1577/T09-019.1	https://www.scopus.com/inward/record.uri?eid=2-s2.0-79955141552&doi=10.1577%2fT09-019.1&partnerID=40&md5=3f67c0f00735a3bb516031f3cff70973	Recent reviews have further documented the decline of the shortjaw cisco Coregonus zenithicus in Lake Superior. This fish was the most abundant deepwater cisco species in Lake Superior in the early 1920s but presently makes up less than 1% of all deepwater ciscoes (i.e., including shortjaw cisco, bloater C. hoyi, and kiyi C. kiyi) captured in biological surveys. Directed overfishing of deepwater …	0	0	0	0	0	0	0	0	0
Conover M.R., Roberts A.J.	Declining populations of greater sagegrouse: Where and why	2016	Human-Wildlife Interactions		https://www.scopus.com/inward/record.uri?eid=2-s2.0-85015198827&partnerID=40&md5=c3fe2c4fec6710d5494d155eb6424ce1	Scientists have been predicting the extinction of greater sage-grouse (Centrocercus urophasianus) since 1916, and sage-grouse populations have declined relentlessly during the last century despite attempts to reverse the decline. In this review paper, we examined the scientific literature to evaluate hypotheses about why sage-grouse populations have declined. There is little support for the hypot…	0	0	NA	NA	NA	NA	0	NA	0
Angel Martin V.	Deep ocean pollution-who cares?	1995	IEE Colloquium (Digest)		https://www.scopus.com/inward/record.uri?eid=2-s2.0-0029529422&partnerID=40&md5=1b85192417a72ec29f53db9c9c075549	The main causes of species extinction include pollution together with habitat loss, overexploitation and the introduction of exotic species. In an attempt to address this problem, the Convention on Biodiversity and Agenda 21 emphasised that pollution controls will tighten rather than the relaxed. In particular, water pollution which results from a number of activities in the land disrupts the env…	No access	No access	No access	No access	No access	No access	No access	No access	No access
De U.K., Chauhan K.	Degradation of forest and biodiversity in Sariska National Park, India and the responsible factors	2015	International Journal of Environment and Sustainable Development	10.1504/IJESD.2015.072104	https://www.scopus.com/inward/record.uri?eid=2-s2.0-84943369890&doi=10.1504%2fIJESD.2015.072104&partnerID=40&md5=669b8b666b9ea20de36fc679a2210ba3	Sariska Tiger Reserve has been in the limelight due to the extinction of its prime species tiger. It is a serious matter of concern to maintain the erstwhile rich biodiversity of the reserve. Due to illegal poaching and extensive pressure from the villagers for grazing and various forest products, man animal conflict has been growing and leading to the degradation of forest and its bio-diversity.…	0	1	Panthera tigris	Local population extinction	Not stated	Illegal poaching; degradation of the forest	0	NA	0
Wang Z., Shi J., Xu C., Lei G.	Degradation of icefishes (Salangidae) in the Yangtze River basin of China: Threats and strategies	2009	Environmental Biology of Fishes	10.1007/s10641-008-9372-4	https://www.scopus.com/inward/record.uri?eid=2-s2.0-70449519432&doi=10.1007%2fs10641-008-9372-4&partnerID=40&md5=6f9cec7657421b7edd7b0018b8201767	The Yangtze River basin has been a major area in terms of icefish diversity conservation and fisheries. In the past two to five decades, however, the wild icefish resources have degraded continuously in both the brackish estuary and freshwater portions of the basin. Stocks have declined in all icefish fisheries, resulting in an annual fishing yield decrease from the maximum of 4,000 metric tons t…	0	1	Protosalanx hyalocranius	local	Not stated	Not stated	0	NA	0
Liz E., Ruiz-Herrera A.	Delayed population models with Allee effects and exploitation	2015	Mathematical Biosciences and Engineering	10.3934/mbe.2015.12.83	https://www.scopus.com/inward/record.uri?eid=2-s2.0-84918542184&doi=10.3934%2fmbe.2015.12.83&partnerID=40&md5=977b101dfd4808b602749553aa4ea8b3	Allee effects make populations more vulnerable to extinction, especially under severe harvesting or predation. Using a delay-differential equation modeling the evolution of a single-species population subject to constant effort harvesting, we show that the interplay between harvest strength and Allee effects leads not only to collapses due to overexploitation; large delays can interact with Allee…	0	0	NA	NA	NA	NA	0	NA	0
Subedi N., Lamichhane B.R., Amin R., Jnawali S.R., Jhala Y.V.	Demography and viability of the largest population of greater one-horned rhinoceros in Nepal	2017	Global Ecology and Conservation	10.1016/j.gecco.2017.11.008	https://www.scopus.com/inward/record.uri?eid=2-s2.0-85037645709&doi=10.1016%2fj.gecco.2017.11.008&partnerID=40&md5=fca4da56302bb34b066e6f3f4387edeb	Megaherbivores are characterized by slow life history traits which when coupled with human exploitation makes them vulnerable to local extinctions. An understanding of key demographic parameters assists in guiding management interventions to ensure their recovery and persistence over the longer term. We monitored 110 (30 calves, 80 young and adults) individually known greater one-horned rhinocero…	0	0	NA	NA	NA	NA	1	Rhinoceros unicornis	Susceptibility to disease
Sadhu A., Jayam P.P.C., Qureshi Q., Shekhawat R.S., Sharma S., Jhala Y.V.	Demography of a small, isolated tiger (Panthera tigris tigris) population in a semi-arid region of western India	2017	BMC Zoology	10.1186/s40850-017-0025-y	https://www.scopus.com/inward/record.uri?eid=2-s2.0-85052099804&doi=10.1186%2fs40850-017-0025-y&partnerID=40&md5=ad683197a0c0d56949361c4ab91c63d1	Background Tiger populations have declined globally due to poaching, prey depletion, and habitat loss. The westernmost tiger population of Ranthambhore in India is typified by bottlenecks, small size, and isolation; problems that plague many large carnivore populations worldwide. Such populations are likely to have depressed demographic parameters and are vulnerable to extinction due to demograph…	0	1	Panthera tigris tigris	Local	International	NA	1	Panthera tigris tigris	Loss of genetic diversity due to small, isolated populations and inbreeding, loss of resilence to environmental changes.
Chan H.-K., Shoemaker K.T., Karraker N.E.	Demography of Quasipaa frogs in China reveals high vulnerability to widespread harvest pressure	2014	Biological Conservation	10.1016/j.biocon.2013.12.014	https://www.scopus.com/inward/record.uri?eid=2-s2.0-84893172151&doi=10.1016%2fj.biocon.2013.12.014&partnerID=40&md5=3a79b8a6850bb8b0078c9a397f1b3c3a	Over 20 species of amphibians are being harvested in Asia with local consumption exceeding the volume of international export in some countries. Over-harvesting is a particular concern for large-bodied species as their life history traits often make them prone to population depletion. Quasipaa spinosa is a large, stream-dwelling frog that is considered a delicacy in China. The demand for its meat…	1	0	na	na	na	na	0	na	0
Petersen W.J., Steinmetz R., Sribuarod K., Ngoprasert D.	Density and movements of mainland clouded leopards (Neofelis nebulosa) under conditions of high and low poaching pressure	2020	Global Ecology and Conservation	10.1016/j.gecco.2020.e01117	https://www.scopus.com/inward/record.uri?eid=2-s2.0-85085499255&doi=10.1016%2fj.gecco.2020.e01117&partnerID=40&md5=a54cc06e1150795391a2e7c57b494684	Despite its high risk of extinction in the wild, little is known about the ecology and population status of the mainland clouded leopard (Neofelis nebulosa). We used camera-traps and spatial capture-recapture analysis to estimate mainland clouded leopard density within southern Thailand's Khlong Saeng – Khao Sok Forest Complex, comparing densities in two zones of the forest with different levels …	0	0	NA	NA	NA	NA	0	NA	0
De Araújo R.M., De Souza M.B., Ruiz-Miranda C.R.	Density and population size of game mammals in two Conservation Units of the State of Rio de Janeiro, Brazil [Densidade e tamanho populacional de mamíferos cinegéticos em duas Unidades de Conservação do Estado do Rio de Janeiro, Brasil]	2008	Iheringia - Serie Zoologia	10.1590/S0073-47212008000300014	https://www.scopus.com/inward/record.uri?eid=2-s2.0-59349094314&doi=10.1590%2fS0073-47212008000300014&partnerID=40&md5=44884ed65d380aa9060af79d06880ac4	The Atlantic Rain Forest even though suffering intense devastation, shelters 261 species of mammals, 73 endemic. Large mammals were among the most vulnerable to hunting, loss of habitat, and wildlife trade. In the State of Rio de Janeiro there are only two Federal Biological Reserves of lowland Atlantic Rain Forest, the Poço das Antas Biological Reserve and the União Biological Reserve. The purpo…	0	0	NA	NA	NA	NA	0	NA	0
Peres C.A., Dolman P.M.	Density compensation in neotropical primate communities: Evidence from 56 hunted and nonhunted Amazonian forests of varying productivity	2000	Oecologia	10.1007/PL00008845	https://www.scopus.com/inward/record.uri?eid=2-s2.0-0033963239&doi=10.1007%2fPL00008845&partnerID=40&md5=320752014711c96f0a40e34ab9ad066f	Density compensation is a community-level phenomenon in which increases in the abundance of some species may offset the population decline, extirpation, or absence of other potentially interacting competitors. In this paper we examine the evidence for density compensation in neotropical primate assemblages using data from 56 hunted and nonhunted, but otherwise undisturbed, forest sites of Amazoni…	0	0	NA	NA	NA	NA	0	NA	0
Bonacic C., Macdonald D.W., Galaz J., Sibly R.M.	Density dependence in the camelid Vicugna vicugna: The recovery of a protected population in Chile	2002	ORYX	10.1017/S0030605302000182	https://www.scopus.com/inward/record.uri?eid=2-s2.0-0041714301&doi=10.1017%2fS0030605302000182&partnerID=40&md5=78dd27eeb822827162e8a9be3a823582	The vicuña Vicugna vicugna is a wild South American camelid. Following over-exploitation, which brought the species to the brink of extinction in Chile in the 1960s, the population was protected. Since 1975 the population has been censused annually, generating one of the most extensive long-term census databases for any South American mammal. In this paper we use these data, and measures of envir…	0	0	NA	NA	NA	NA	1	Vicugna vicugna	0
Miller G.H., Magee J.W., Fogel M.L., Gagan M.K.	Detecting human impacts on the flora, fauna, and summer monsoon of Pleistocene Australia	2007	Climate of the Past	10.5194/cp-3-463-2007	https://www.scopus.com/inward/record.uri?eid=2-s2.0-34547775678&doi=10.5194%2fcp-3-463-2007&partnerID=40&md5=9e5f55eecfef7dabf00a94179b3d2163	The moisture balance across northern and central Australia is dominated by changes in the strength of the Australian Summer Monsoon. Lake-level records that record changes in monsoon strength on orbital timescales are most consistent with a Northern Hemisphere insolation control on monsoon strength, a result consistent with recent modeling studies. A weak Holocene monsoon relative to monsoon stre…	NA	NA	NA	NA	NA	NA	NA	NA	NA
Nabi G., Ahmad S., McLaughlin R.W., Hao Y., Khan S., Ahmad N., Ahmad S., Kiani M.S., Wu Y., Li D.	Deteriorating Habitats and Conservation Strategies to Repopulate the Endangered Indus River Dolphin (Platanista gangetica minor); a Lesson Learned From the Conservation Practices of the Yangtze Finless Porpoise (Neophocaena asiaeorientalis)	2021	Frontiers in Marine Science	10.3389/fmars.2021.561905	https://www.scopus.com/inward/record.uri?eid=2-s2.0-85110626068&doi=10.3389%2ffmars.2021.561905&partnerID=40&md5=eeb75dbcea168cc762b4fec19fe00cb5	The Indus River dolphin (IRD; Platanista gangetica minor) is an endangered and blind freshwater cetacean, endemic to the Indus River system of Pakistan and India. This review article provides detailed information about the major challenges IRDs are facing, and their possible consequences on the population dynamics of the IRD. Furthermore, we have suggested future conservation strategies for the I…	0	1	Lipotes vexillifer	global	Local; domestic	Yes - noted that fishing was one of many threats	0	0	1
Kekenusa J.S., Rondonuwu S.B., Paendong M.S.	Determination of the status of utilization and effort of little tuna (Euthynnus affinis) caught in the North Bolaang-Mongondow waters North Sulawesi	2019	IOP Conference Series: Materials Science and Engineering	10.1088/1757-899X/567/1/012010	https://www.scopus.com/inward/record.uri?eid=2-s2.0-85071088578&doi=10.1088%2f1757-899X%2f567%2f1%2f012010&partnerID=40&md5=15afc6bc83d9cb9bcb4996b5de23f2c9	Little tuna (Euthynnus affinis) needs tobe managed well because even as a renewable natural resources, but can undergo depletion or extinction. One of the approach inthe management of the resources is by modelling. The analysis was performed aimingto get the best estimated for the surplus production model to determine the maximum sustainable yields (MSY), utilization level, and effort level of li…	0	0	NA	NA	NA	NA	0	NA	0
Nofinska B.A., Sumayyah S., Andayani N., Maryanto A.E., Kheng V., Sugiharti T.	Determinaton of sex, age, and spatial distribution of sumatran elephant (Elephas maximus sumatranus) in Bukit Barisan Selatan National Park	2019	AIP Conference Proceedings	10.1063/1.5132500	https://www.scopus.com/inward/record.uri?eid=2-s2.0-85075009691&doi=10.1063%2f1.5132500&partnerID=40&md5=28f9226b16d8aaf815230ee6e1e529ae	Habitat degradation, habitat fragmentation, poaching and human elephant conflict (HEC) have resulted in a decline of sumatran elephant (Elephas maximus sumatranus) population and placed it into one of critically endangered animals. Basic information such as sex, age and spatial distribution on the existence of sumatran elephant are needed to prevent sumatran elephants from extinction through good…	0	0	NA	NA	NA	NA	1	Elephas maximus sumatranus	Local population has higher number of sub-adults and females due to poaching of males for tusks
Lee D.E., Du Preez M.	Determining visitor preferences for rhinoceros conservation management at private, ecotourism game reserves in the Eastern Cape Province, South Africa: A choice modeling experiment	2016	Ecological Economics	10.1016/j.ecolecon.2016.06.022	https://www.scopus.com/inward/record.uri?eid=2-s2.0-84978883271&doi=10.1016%2fj.ecolecon.2016.06.022&partnerID=40&md5=5dd4d251876d18a2d918ebff9df71787	South Africa harbours 95% of the world's threatened white rhinoceros (18 000) population and 40% of the critically endangered black rhinoceros (1950) population. Increased levels of rhinoceros poaching in South Africa, and the imminent threat of extinction, have emphasized the need for improved management and conservation policies. This study employs a discrete choice experiment in order to value…	0	0	NA	NA	NA	NA	1	Rhinocerotidae	0
Lynam A.J., Saw T.K., Khin M.Z.	Developing a national tiger action plan for the union of Myanmar	2006	Environmental Management	10.1007/s00267-004-0273-9	https://www.scopus.com/inward/record.uri?eid=2-s2.0-29544448090&doi=10.1007%2fs00267-004-0273-9&partnerID=40&md5=0c4a96be248ea0ec6ee2ab977996d2ea	A century ago, tigers were considered pests in Myanmar. Hunters claimed thousands, yet populations persisted. In the past century, because of habitat loss and prey depletion, coupled with the recent demand for traditional medicines, tiger populations have been reduced to a few hundred individuals. As a first step toward long-term planning for tigers, and to guide efforts to increase protected are…	0	1	Panthera tigris	Local	International	Decline in prey, habitat loss	0	0	0
Potts J.M., Todd C.R.	Developing population models for informing the sustainable management of the Murray spiny crayfish (Euastacus armatus) and the Glenelg spiny crayfish (E. bispinosus) in Victoria	2005	MODSIM05 - International Congress on Modelling and Simulation: Advances and Applications for Management and Decision Making, Proceedings		https://www.scopus.com/inward/record.uri?eid=2-s2.0-80053122930&partnerID=40&md5=1980a2595009d3aa5b609d1619436650	Population models can be a useful tool for identifying knowledge gaps to guide future research, ranking different management scenarios, and assessing the risk of extinction and conservation status of a target species. The process involves specifying a set of rules based on the life history of the species that govern how the number and distribution of individuals within the population change over …	0	0	0	0	0	0	0	0	0
Lam I.P.Y., Sung Y.-H., Lin L., Fong J.J.	Developing quantitative PCR assays to detect threatened and invasive freshwater turtles in Hong Kong using environmental DNA	2020	Conservation Genetics Resources	10.1007/s12686-019-01103-0	https://www.scopus.com/inward/record.uri?eid=2-s2.0-85066912031&doi=10.1007%2fs12686-019-01103-0&partnerID=40&md5=f1f60de8dde13220b85f51bda388c00a	Environmental DNA (eDNA) techniques show promise in facilitating the study and conservation of threatened species. The advantages of high sensitivity and high efficiency have been demonstrated by studies across various taxa. Asian turtles, one of the most threatened vertebrate groups, are facing extinction due to overexploitation for use as traditional Chinese medicine, food, and pets. Most speci…	1	0	NA	NA	NA	NA	0	NA	0
Martins E.M., Martinelli G., Arbetman M.P., Lamont R.W., Simões-Araújo J.L., Powell D., Ciampi-Guillardi M., Baldauf C., Quinet A., Galisa P., Shapcott A.	Development and characterization of microsatellite loci for Ocotea species (Lauraceae) threatened with extinction	2014	Genetics and Molecular Research	10.4238/2014.July.7.6	https://www.scopus.com/inward/record.uri?eid=2-s2.0-84903997934&doi=10.4238%2f2014.July.7.6&partnerID=40&md5=94a94f8207ca54860cf527df0d47f764	The Atlantic rainforest species Ocotea catharinensis, Ocotea odorifera, and Ocotea porosa have been extensively harvested in the past for timber and oil extraction and are currently listed as threatened due to overexploitation. To investigate the genetic diversity and population structure of these species, we developed 8 polymorphic microsatellite markers for O. odorifera from an enriched microsa…	0	0	NA	NA	nA	NA	0	NA	0
Du F., Tang Y., Yu J., Su S., Yu F., Li J., Li H., Wang M., Xu P.	Development and Validation of a Transcriptome-Based Simple Sequence Repeats Markers in Coilia nasus	2019	Pakistan Journal of Zoology	10.17582/journal.pjz/2019.51.4.1343.1353	https://www.scopus.com/inward/record.uri?eid=2-s2.0-85066796748&doi=10.17582%2fjournal.pjz%2f2019.51.4.1343.1353&partnerID=40&md5=e21e5d008b0d35658da5d00b220ee66c	Estuarine tapertail anchovy (Coilia nasus) is a commercially important species. However, eco-environment deterioration and overfishing have almost caused extinction of the species in the Yangtze River. Therefore, it is very urgent to perform genetic research on C. nasus to protect the wild population. In this study, we sequenced the brain transcriptome of C. nasus using Illumina Hiseq 4000 platfo…	0	0	NA	NA	NA	NA	1	Coilia nasus	0
Rojas M., González I., Pavón M.T., Pegels N., Hernández P.E., García T., Martín R.	Development of a real-time PCR assay to control the illegal trade of meat from protected capercaillie species (Tetrao urogallus)	2011	Forensic Science International	10.1016/j.forsciint.2011.02.021	https://www.scopus.com/inward/record.uri?eid=2-s2.0-79959571618&doi=10.1016%2fj.forsciint.2011.02.021&partnerID=40&md5=eebe7213852c4e99562f06b10fc3544b	A rapid and highly species-specific real-time polymerase chain reaction (PCR) assay has been developed for the detection of capercaillie DNA (Tetrao urogallus) in meat and meat mixtures. The method combines the use of capercaillie-specific primers, that amplify a 142bp fragment of the mitochondrial 12S rRNA gene, and a positive control primer pair that amplifies a 141bp fragment of the nuclear 18…	1	0	0	0	0	0	0	Tetrao urogallus	0
Finger A., Ismail S., Ghazoul J., Kettle C.J.	Development of polymorphic microsatellite markers of the endangered and endemic vateriopsis seychellarum (Dipterocarpaceae), a relict canopy tree of the seychelles	2010	Conservation Genetics Resources	10.1007/s12686-010-9213-6	https://www.scopus.com/inward/record.uri?eid=2-s2.0-84860011099&doi=10.1007%2fs12686-010-9213-6&partnerID=40&md5=38bbd48db255f6e415f699e0e412f2d9	The Dipterocarpaceae are a globally significant family of tropical timber trees. They are especially dominant in lowland rainforests of Southeast Asia, but have a pan tropical distribution. Vateriopsis seychellarum is the sole representative of this family on the Seychelles. Historically one of the dominant canopy trees on Mahé, extensive overexploitation of this species for its timber has led to…	0	0	0	0	0	0	1	Vateriopsis seychellarum	0
Yao Y., Wei J., Zhuang W., Cai L., Liu D., Li J., Wei T., Li Y., Wang K., Wu H.	Development of red list assessment of Macrofungi in China	2020	Biodiversity Science	10.17520/biods.2019173	https://www.scopus.com/inward/record.uri?eid=2-s2.0-85083431576&doi=10.17520%2fbiods.2019173&partnerID=40&md5=0645d53e9074cbed1d8921fc87582fd0	Macrofungi are important with both their ecological and socioeconomic values. Due to environmental pollution, climate change, habitat loss and fragmentation, and over-exploitation of resources, the diversity of macrofungi is under serious threatened. To evaluate the threatened status of macrofungi nationwide in China, the project of “Red List Assessment of Macrofungi in China” was officially laun…	0	0	NA	NA	NA	NA	0	NA	0
Hao J., Jiao K., Yu C., Guo H., Zhu Y., Yang X., Zhang S., Zhang L., Feng S., Song Y., Dong M., Wang H., Shen C.	Development of SCoT-Based SCAR Marker for Rapid Authentication of Taxus Media	2018	Biochemical Genetics	10.1007/s10528-018-9842-0	https://www.scopus.com/inward/record.uri?eid=2-s2.0-85045056190&doi=10.1007%2fs10528-018-9842-0&partnerID=40&md5=15032592e789f9830ce8b43419c181b3	Taxus media is an important species in the family Taxaceae with high medicinal and commercial value. Overexploitation and illegal trade have led T. media to a severe threat of extinction. In addition, T. media and other Taxus species have similar morphological traits and are easily misidentified, particularly during the seedling stage. The purpose of this study is to develop a species-specific ma…	0	0	NA	NA	NA	NA	1	Taxus media	0
Du F., Li Y., Wen Z., Chen R., Xu P.	Development of simple sequence repeats (SSR) by transcriptome in Chinese mitten crab (Eriocheir sinensis H. Milne Edwards)	2017	Pakistan Journal of Zoology	10.17582/journal.pjz/2017.49.2.535.542	https://www.scopus.com/inward/record.uri?eid=2-s2.0-85019040538&doi=10.17582%2fjournal.pjz%2f2017.49.2.535.542&partnerID=40&md5=c5e90bcca6fda05b878accbf397abd04	The Chinese mitten crab (Eriocheir sinensis) is one of the most studied and economically important crustaceans in China. However, the production scale does not meet the market demand. This resulted in excessive fshing, which almost caused extinction of the species in the the Yangtze River. Therefore, it is very urgent to carry out genetic breeding to improve yield. In this study, we developed SSR…	0	0	NA	NA	NA	NA	1	Eriocheir sinensis	0
Arslangündoğdu Z., Kasparek M., Sarbaçak H., Kaçar M.S., Yöntem O., Şahin M.T.	Development of the population of the european fallow deer, dama dama dama (linnaeus, 1758), in turkey: (Mammalia: Cervidae)	2010	Zoology in the Middle East	10.1080/09397140.2010.10638383	https://www.scopus.com/inward/record.uri?eid=2-s2.0-77952083443&doi=10.1080%2f09397140.2010.10638383&partnerID=40&md5=7e090188a1f0b8a336c6d25c826eff4b	In order to conserve the last autochthonous population of the European Fallow Deer, Dama dama dama (Linnaeus, 1758), the Turkish Government began a breeding programme at Düzlerçamı near Antalya in 1966. The programme began with 7 animals and the numbers continuously increased until the mid-1980s, when they reached over 500 animals. However, the population then collapsed until the year 2000 and di…	0	0	0	0	0	0	0	0	0
Dulvy N.K., Pardo S.A., Simpfendorfer C.A., Carlson J.K.	Diagnosing the dangerous demography of manta rays using life history theory	2014	PeerJ	10.7717/peerj.400	https://www.scopus.com/inward/record.uri?eid=2-s2.0-84903841388&doi=10.7717%2fpeerj.400&partnerID=40&md5=8a542b287d399e6143c3d9c368dd4f0a	Background: The directed harvest and global trade in the gill plates of mantas, and devil rays, has led to increased fishing pressure and steep population declines in some locations. The slow life history, particularly of the manta rays, is cited as a key reason why such species have little capacity to withstand directed fisheries. Here, we place their life history and demography within the conte…	1	0	NA	NA	NA	NA	0	NA	0
Qin J., Xu J., Xie P.	Diet overlap between the endemic fish anabarilius grahami (cyprinidae) and the exotic noodlefish neosalanx taihuensis (salangidae) in lake fuxian, China	2007	Journal of Freshwater Ecology	10.1080/02705060.2007.9664165	https://www.scopus.com/inward/record.uri?eid=2-s2.0-34548825958&doi=10.1080%2f02705060.2007.9664165&partnerID=40&md5=b1e219092ddc1941a1b9a4e09b9d9f84	We studied diet composition and overlap of the exotic noodlefish (Neosalanx taihuensis) and the endemic fish Anabarilius grahami in a deep, oligotrophic lake in the Yunnan Plateau. A. grahami dominated the fish community in Lake Fuxian before the invasion of N. taihuensis in 1982, but it is now in the process of extinction, corresponding with an explosive increase in N. taihuensis population. Sch…	0	0	NA	NA	NA	NA	0	NA	0
Guiry E.J., Orchard T.J., Royle T.C.A., Cheung C., Yang D.Y.	Dietary plasticity and the extinction of the passenger pigeon (Ectopistes migratorius)	2020	Quaternary Science Reviews	10.1016/j.quascirev.2020.106225	https://www.scopus.com/inward/record.uri?eid=2-s2.0-85079851952&doi=10.1016%2fj.quascirev.2020.106225&partnerID=40&md5=a509710dc3c84eccca50b2561f52c772	The decline of passenger pigeons (Ectopistes migratorius) during the late nineteenth century continues to draw substantial public and scientific attention as perhaps the most (in-)famous extinction event in North America's recent history. While humans undeniably caused the extinction, the relative importance of indirect (habitat destruction) versus direct (overhunting) impacts has remained a myst…	0	1	Passenger pigeon	0	0	0	0	NA	0
Vater A., Byrne B.A., Marshman B.C., Ashlock L.W., Moore J.D.	Differing responses of red abalone (Haliotis rufescens) and white abalone (H. sorenseni) to infection with phageassociated Candidatus Xenohaliotis californiensis	2018	PeerJ	10.7717/peerj.5104	https://www.scopus.com/inward/record.uri?eid=2-s2.0-85049244731&doi=10.7717%2fpeerj.5104&partnerID=40&md5=ef874de4dbeeee542987c6c272b69217	The Rickettsiales-like prokaryote and causative agent of Withering Syndrome (WS)- Candidatus Xenohaliotis californiensis (Ca. Xc)-decimated black abalone populations along the Pacific coast of North America. White abalone-Haliotis sorenseni-are also susceptible to WS and have become nearly extinct in the wild due to overfishing in the 1970s. Candidatus Xenohaliotis californiensis proliferates wit…	0	0	NA	NA	NA	NA	1	Haliotis sorenseni	0
Wang R.-W., Sun B.-F., Qi Z.	Diffusive coevolution and mutualism maintenance mechanisms in a fig-fig wasp system	2010	Ecology	10.1890/09-1446.1	https://www.scopus.com/inward/record.uri?eid=2-s2.0-77951790244&doi=10.1890%2f09-1446.1&partnerID=40&md5=b92efb8af5b2755371fcaad3f6642d67	In reciprocal mutualism systems, the exploitation events by exploiters might disrupt the reciprocal mutualism, wherein one exploiter species might even exclude other coexisting exploiter species over an evolutionary time frame. What remains unclear is how such a community is maintained. Niche partitioning, or spatial heterogeneity among the mutualists and exploiters, is generally believed to enab…	0	0	0	0	0	0	0	0	0
Van Schingen M., Ha Q.Q., Pham C.T., Le T.Q., Nguyen T.Q., Bonkowski M., Ziegler T.	Discovery of a new crocodile lizard population in Vietnam: Population trends, future prognoses and identification of key habitats for conservation	2016	Revue Suisse de Zoologie	10.5281/zenodo.l55297	https://www.scopus.com/inward/record.uri?eid=2-s2.0-85002570407&doi=10.5281%2fzenodo.l55297&partnerID=40&md5=5dcdfe6f23a1636bfa103ebed2f022cb	The crocodile lizard, a globally endangered species with a restricted range in southern China and northern Vietnam, is an increasingly demanded species in the international pet trade. Poaching activities brought the species to the brink of extinction, while ongoing habitat destruction represents an additional peril to the species. Especially the Vietnamese population is extremely small with a pre…	0	1	crocodile lizard (Shinisaurus crocodilurus	local	international	poaching is reason but habitat loss is additional threat	1	crocodile lizard (Shinisaurus crocodilurus	0
Serra G., Abdallah M., Assaed A., Abdallah A., Al Qaim G., Fayad T., Williamson D.	Discovery of a relict breeding colony of northern bald ibis Geronticus eremita in Syria	2004	ORYX	10.1017/S003060530400016X	https://www.scopus.com/inward/record.uri?eid=2-s2.0-31344448783&doi=10.1017%2fS003060530400016X&partnerID=40&md5=2383576472150e1d7edd3033e389cf4f	The eastern population of the northern bald ibis Geronticus eremita had been presumed extinct following the loss of the colony in Birecik, Turkey, in 1989. However, occasional sightings of birds in Yemen, Eritrea, Saudi Arabia and Israel during the 1980s and 1990s suggested that there was still a colony somewhere in the Middle East. Intensive field surveys in spring 2002, based on the knowledge o…	0	Abstract only	Abstract only	Abstract only	Abstract only	Abstract only	Abstract only	Abstract only	Abstract only
Hume J.P., Griffiths O., Andre A.A., Meunier A., Bour R.	Discovery of the first mascarene giant tortoise nesting site on Rodrigues Island, indian ocean (testudinidae: Cylindraspis)	2021	Herpetology Notes		https://www.scopus.com/inward/record.uri?eid=2-s2.0-85100440540&partnerID=40&md5=7e3087560a98748431bc34e393b18834	Five species of giant tortoise (genus Cylindraspis) once occurred in huge abundance on the Mascarene Islands of Mauritius, Réunion, and Rodrigues. They disappeared after colonisation of the island by humans in the 17th and 18th centuries, primarily due to over-hunting and predation of eggs and young by introduced pigs and cats. So rapid was their extinction that virtually nothing is known about t…	0	0	0	0	0	0	0	0	0
Breed A.C., Plowright R.K., Hayman D.T.S., Knobel D.L., Molenaar F.M., Gardner-Roberts D., Cleaveland S., Haydon D.T., Kock R.A., Cunningham A.A., Sainsbury A.W., Delahay R.J.	Disease management in endangered mammals	2009	Management of Disease in Wild Mammals	10.1007/978-4-431-77134-0_11	https://www.scopus.com/inward/record.uri?eid=2-s2.0-79951751491&doi=10.1007%2f978-4-431-77134-0_11&partnerID=40&md5=3fa7794d09ca05d9b4cbf08a2ad39089	One quarter of all mammal species are considered threatened with extinction (IUCN 2007). The rate of loss of biodiversity is accelerating because increasing pressure from an expanding human population is shrinking natural habitat and over-exploiting wild animal populations. Although processes such as habitat loss and over-harvesting are usually identified as the major drivers of extinction, recen…	0	0	NA	NA	NA	NA	0	NA	0
Shu G.C., Liu P., Zhao T., Li C., Hou Y.M., Zhao C.L., Wang J., Shu X.X., Chang J., Jiang J.P., Xie F.	Disordered translocation is hastening local extinction of the chinese giant salamander	2021	Asian Herpetological Research	10.16373/j.cnki.ahr.200080	https://www.scopus.com/inward/record.uri?eid=2-s2.0-85116196204&doi=10.16373%2fj.cnki.ahr.200080&partnerID=40&md5=7930c69a08a6a0764863cc7d36e857d1	Biodiversity is declining globally by an unprecedented extinction rate. This is especially true for amphibians, accounting for 24.3% of all threatened vertebrates. As the largest extant amphibian species in the world, wild populations of the Chinese giant salamander (Genus Andrias) (CGS) have decreased dramatically because of overexploitation and habitat degradation. Translocation has become an i…	0	0	0	0	0	0	0	0	0
Peres C.A., Emilio T., Schietti J., Desmoulière S.J.M., Levi T.	Dispersal limitation induces long-term biomass collapse in overhunted Amazonian forests	2016	Proceedings of the National Academy of Sciences of the United States of America	10.1073/pnas.1516525113	https://www.scopus.com/inward/record.uri?eid=2-s2.0-84955450285&doi=10.1073%2fpnas.1516525113&partnerID=40&md5=98b09589a060ffe94dcfbe5773edb45f	Tropical forests are the global cornerstone of biological diversity, and store 55% of the forest carbon stock globally, yet sustained provisioning of these forest ecosystem services may be threatened by hunting-induced extinctions of plant-animal mutualisms that maintain long-term forest dynamics. Large-bodied Atelinae primates and tapirs in particular offer nonredundant seed-dispersal services f…	0	0	NA	NA	NA	NA	0	NA	0
Dludlu M.N., Dlamini P.S., Sibandze G.F., Vilane V.S., Dlamini C.S.	Distribution and conservation status of the Endangered pepperbark tree Warburgia salutaris (Canellaceae) in Swaziland	2017	ORYX	10.1017/S0030605316000302	https://www.scopus.com/inward/record.uri?eid=2-s2.0-84976603492&doi=10.1017%2fS0030605316000302&partnerID=40&md5=e942082c67a323ad439960e9f0363ff3	The Endangered Warburgia salutaris (Bertol. f.) Chiov. (Canellaceae), a sought-after medicinal plant in southern Africa, is on the verge of extinction as a result of overexploitation for illegal trade. As part of formulating a conservation strategy for the species in Swaziland we sought to determine its distribution and population status and to revise its national conservation status. Field surve…	0	0	NA	NA	NA	NA	1	Warburgia salutaris	0
Endrizzi S., Bruno M.C., Maiolini B.	Distribution and morphometry of native and alien crayfish in Trentino (Italy)	2013	Journal of Limnology	10.4081/jlimnol.2013.e28	https://www.scopus.com/inward/record.uri?eid=2-s2.0-84994338838&doi=10.4081%2fjlimnol.2013.e28&partnerID=40&md5=dc74f8003aa8bc4f7e6e4450f6fa9753	To fill the existing gaps in the knowledge of the crayfish species distribution in Trentino region (North-East Italy), we surveyed fourteen lakes, six ponds and sixty-nine creeks and streams in 2010-2012. We recorded four populations of the invasive alien species Orconectes limosus in four lakes and twenty-one of the native Austropotamobius pallipes complex from four lakes, four ponds and thirtee…	0	1	Austropotamobius pallipes	Population	Not stated	Habitat loss, pollution	0	0	Impact of invasive crayfish brought in by fishing industry
Lelamo L.L., Kemal A.W.	Distribution and regeneration status of cordia africana (lam.) tree in agroforestry practices along agroecology and farmers' wealth status in sidama zone southern ethiopia	2021	Universal Journal of Agricultural Research	10.13189/UJAR.2021.090302	https://www.scopus.com/inward/record.uri?eid=2-s2.0-85111695224&doi=10.13189%2fUJAR.2021.090302&partnerID=40&md5=fee54c83456d3b7a14c9a74ebc0936c8	Cordia africana (Lam.) is one of the indigenous multipurpose tree species which is being endangered and suffering a lot from overexploitation. Nowadays agroforestry is taken as potential ecosystem for counteracting extinction of this tree through providing complementary habitat in Ethiopia. Therefore, this study aimed to identify distribution and regeneration status of Cordia africana tree in agr…	0	0	0	0	0	0	0	0	0
Walker R.C.J., Rafeliarisoa T.H.	Distribution of radiated tortoise (Astrochelys radiata) bush meat poaching effort	2012	Chelonian Conservation and Biology	10.2744/CCB-0968.1	https://www.scopus.com/inward/record.uri?eid=2-s2.0-84872693053&doi=10.2744%2fCCB-0968.1&partnerID=40&md5=adc4e6b01109ed439a1cd6cb263bee18	The radiated tortoise (Astrochelys radiata) is facing a significant risk of extinction within the next few decades as a direct result of poaching due to the increasing popularity of the species as bush meat. Sampling across the species range revealed a mean carcass encounter rate of 2.2/km of transect, with highest levels of poaching within the Linta and Menarandra river regions. No poaching was …	0	0	NA	NA	NA	NA	1	Radiated Tortoise (Astrochelys radiata)	0
Akhtar N., Muhammad R., Saeed K., Khan M.F., Shah M., Zeb J., Ahmad S., Afridi A.J., Hussain A.	Distribution of wild mammalian Fauna of Mahaban and Malka valley district buner	2018	Pakistan Journal of Zoology	10.17582/JOURNAL.PJZ/2018.50.2.SC4	https://www.scopus.com/inward/record.uri?eid=2-s2.0-85066820347&doi=10.17582%2fJOURNAL.PJZ%2f2018.50.2.SC4&partnerID=40&md5=923bdad5f24c37f9a5fd47f72a1162a3	Present study was conducted in October 2015 to October 2016 to explore the mammalian fauna of Mahaban and Malka valley of district Buner, KP. The study area was divided into six different localities namely, Shahkot, Shalhodabuna, Sharra, Hanjar, Hkar gata and Muhammad Baig. During this study 10 different species belonging to 9 families, 5 orders and 10 genera of mammalswere identified. The report…	1	0	NA	NA	NA	NA	0	NA	0
Zeng Z.-G., Song Y.-L., Li J.-S., Teng L.-W., Zhang Q., Guo F.	Distribution, status and conservation of Hainan Eld's deer (Cervus eldi hainanus) in China	2005	Folia Zoologica		https://www.scopus.com/inward/record.uri?eid=2-s2.0-27644509130&partnerID=40&md5=f6a5c081cd446a3072039759456070be	Hainan Eld's deer (Cervus eldi hainanus) was once widely distributed in Hainan Island of China. With the rapid increase of human population and the fast expansion of agriculture in the recent 350 years of Chinese history, the habitat of the deer has been greatly reduced. Habitat loss and hunting have driven the deer to the verge of extinction. The last group of 26 deer was protected at Datian Nat…	0	1	Hainan Eld's deer (Cervus eldi hainanus)	local	Local; domestic	habitat loss	1	Hainan Eld's deer (Cervus eldi hainanus)	0
Denton J.S.S.	Diversification Patterns of Lanternfishes Reveal Multiple Rate Shifts in a Critical Mesopelagic Clade Targeted for Human Exploitation	2018	Current Biology	10.1016/j.cub.2018.01.082	https://www.scopus.com/inward/record.uri?eid=2-s2.0-85042939435&doi=10.1016%2fj.cub.2018.01.082&partnerID=40&md5=5357b8043080deaa40fc06b95a696720	The mesopelagic (midwater) and deep-sea environments together comprise over 90% of the volume of the world ocean [1] and provide services that are only recently becoming recognized [2]. One of the most significant of these services relates to midwater fish biomass, recently estimated to be two orders of magnitude larger than the current worldwide fisheries catch [3, 4]. Calls to exploit midwater …	0	0	NA	NA	NA	NA	0	NA	0
Arai T.	Diversity and conservation of coral reef fishes in the Malaysian South China Sea	2015	Reviews in Fish Biology and Fisheries	10.1007/s11160-014-9371-9	https://www.scopus.com/inward/record.uri?eid=2-s2.0-84921995786&doi=10.1007%2fs11160-014-9371-9&partnerID=40&md5=69295447cd79e39e56fc6ab853bd25a4	Marine biological diversity in the South China Sea is immensely rich, with at least 3,365 species of marine fishes, more than one-third of these are coral reef fish. Understanding the present status of coral reef fishes in the South China Sea in terms of their biodiversity and abundance is therefore important for the sustainable use of coral reef resources in the future. This paper is an overview…	0	0	NA	NA	NA	NA	0	NA	0
Lorenzo C., Bolaños-Citalán J., Sántiz E., Navarrete D.	Diversity and conservation of terrestrial mammals from Chiapas, Mexico [Diversidad y conservación de los mamíferos terrestres de Chiapas, México]	2017	Revista Mexicana de Biodiversidad	10.1016/j.rmb.2017.06.003	https://www.scopus.com/inward/record.uri?eid=2-s2.0-85028358782&doi=10.1016%2fj.rmb.2017.06.003&partnerID=40&md5=1850d78c30bb20a986c3322738df82c3	We evaluated the current state of diversity, distribution and conservation of terrestrial mammals in Chiapas, through historical and current records. Chiapas is the second Mexican state more diverse in this group, with 210 species (42.3% of the national total), of which 9 are endemic to the state. The bats represent 108 species, rodents 51 and carnivores 19. The most diverse regions in mammals in…	1	0	NA	NA	NA	NA	0	NA	0
Nawaz T., Hameed M., Ashraf M., Ahmad F., Ahmad M.S.A., Hussain M., Ahmad I., Younis A., Ahmad K.S.	Diversity and conservation status of economically important flora of the salt range, Pakistan	2012	Pakistan Journal of Botany		https://www.scopus.com/inward/record.uri?eid=2-s2.0-84864088500&partnerID=40&md5=7c9759bf06bab21b6c989f2a601b7ea2	The Salt Range (Pakistan) was thoroughly explored for the vegetation studies during 2008-10. Vegetation sampling was conducted by the quadrat method along a straight transect. The quadrats were laid at five ecologically distinct regions within the Salt Range, namely Kalabagh Game Reserve, the Soone Valley, Chumbi Surla Wildlife Sanctuary, Domeli Game Reserve and Lehri Jindi Forest. The species fo…	0	0	NA	NA	NA	NA	0	0	0
Khan M.R., Rakha B.A., Ansari M.S.	Diversity and distribution of genera Schizothorax and Schizothorichthyes in river Swat, Pakistan	2020	Pakistan Journal of Zoology	10.17582/JOURNAL.PJZ/20180904060941	https://www.scopus.com/inward/record.uri?eid=2-s2.0-85096743667&doi=10.17582%2fJOURNAL.PJZ%2f20180904060941&partnerID=40&md5=5cd39059859c9edbfa08522e61b41aa8	Morphometric characters and meristic counts of genera Shizothorax and Schizothorichthyes have been studied from River Swat, Pakistan. Monthly collection of both Genuses was conducted and identified on morphometric and meristic counts and fin formula. The minimum and maximum range, mean, standard error, percentage of various parameters in total length and head length were estimated. The meristic c…	0	0	NA	NA	NA	NA	0	NA	0
Liu Z., Meng X., Li Z., Zhang J., Xu J., Yin S., Xie Z.	Diversity assessment and protection strategies for the mollusk community in the Southern Dongting Lake	2020	Biodiversity Science	10.17520/biods.2019287	https://www.scopus.com/inward/record.uri?eid=2-s2.0-85086169040&doi=10.17520%2fbiods.2019287&partnerID=40&md5=bb360e434d26d29e03cc5dfd020b2be5	Being the second largest freshwater lake in China, the Dongting Lake supports high biodiversity of endemic mollusks. Although surveys concerning mollusk diversity in this region are plentiful, there is no comprehensive resource for cataloging their diversity. Here, we carried out a comprehensive mollusk diversity assessment in the Southern Dongting Lake and identified potential factors driving th…	0	0	NA	NA	NA	NA	0	NA	0
Das M., Rao M., Singh S.	Diversity of native larvivorous fish fauna during pre-and post-Tsunami in Car Nicobar, Andaman & Nicobar Islands, India	2021	Journal of Vector Borne Diseases	10.4103/0972-9062.318317	https://www.scopus.com/inward/record.uri?eid=2-s2.0-85123745887&doi=10.4103%2f0972-9062.318317&partnerID=40&md5=6eb86865f993e4fc960c5016e6816f25	Background & objectives: Malaria is a serious public health problem in Car Nicobar Island, Andaman & Nicobar Islands, India. Using larvivorous fishes has proved to be the cheapest method for vector management approach, with long suppression of mosquito population. This study aims to scale-up the diversity of larvivorous fishes and their potential larvivoracity to evolve an appropriate biological …	0	0	0	0	0	0	0	0	0
Magwé-Tindo J., Zapfack L., Sonké B.	Diversity of wild yams (Dioscorea spp., Dioscoreaceae) collected in continental Africa	2016	Biodiversity and Conservation	10.1007/s10531-015-1031-4	https://www.scopus.com/inward/record.uri?eid=2-s2.0-84955212783&doi=10.1007%2fs10531-015-1031-4&partnerID=40&md5=1b854392f7a1b0e6ae5d44df10d93fc9	Plant genetic resources, especially crop wild relatives like wild yams, are under high risks of extinction due to habitat loss, climate change, unacceptable collection practices, shifting cultivation practice and over-exploitation. To contribute to their conservation, the diversity of wild yams (Dioscorea spp.) collected in continental Africa was analyzed. Specimens from Herbaria (B, BR, K, P, WA…	0	0	NA	NA	NA	NA	0	NA	0
Awitazi T., Radji R., Okoumassou K.	Diversity of woody species in djamde wildlife reserve, Northern Togo, West Africa	2019	Data Science Journal	10.5334/dsj-2019-018	https://www.scopus.com/inward/record.uri?eid=2-s2.0-85066785429&doi=10.5334%2fdsj-2019-018&partnerID=40&md5=88b045d2be7d0eb728f4d6650d6b6302	Djamde Wildlife Reserve, with an area of about 8,000 ha, is located in Kozah prefecture (Kara region in northern Togo), between 9°31’ and 9°35’ N latitude and 1°01’ and 1°05’ E longitude. This reserve was created by the merger in 2003 of the classified forests of Djamde and Kindja. These two forests were classified respectively by Decision No. 766-54/EF and No. 765-54/EF signed on July, 29th 1954…	0	0	NA	NA	NA	NA	0	NA	0
Chong V.C., Lee P.K.Y., Lau C.M.	Diversity, extinction risk and conservation of Malaysian fishes	2010	Journal of Fish Biology	10.1111/j.1095-8649.2010.02685.x	https://www.scopus.com/inward/record.uri?eid=2-s2.0-77954781559&doi=10.1111%2fj.1095-8649.2010.02685.x&partnerID=40&md5=4af8d16af9123fa293e6ca7c46b4ab91	A total of 1951 species of freshwater and marine fishes belonging to 704 genera and 186 families are recorded in Malaysia. Almost half (48%) are currently threatened to some degree, while nearly one third (27%) mostly from the marine and coral habitats require urgent scientific studies to evaluate their status. Freshwater habitats encompass the highest percentage of threatened fish species (87%) …	0	1	Balantiocheilos melanopterus (Cyprinidae)	Local	International	0	0	0	0
Jarulis, Muslim C., Kamilah S.N., Utama A.F., Permana D., Sari M.M., Prayitno A.H., Jannah I.M.	Dna barcode of enggano hill myna, gracula religiosa enganensis (Aves: Sturnidae) based on mitochondrial dna cytochrome oxidase subunit i	2021	Biodiversitas	https://www.scopus.com/inward/record.uri?eid=2-s2.0-85102810312&doi=10.13057%2fbiodiv%2fd220407&partnerID=40&md5=13bb6aad21d76a625a1d8613ac7b31f5	The sharp decline of the Enggano hill myna population due to illegal trading and habitat degradation needs to be our concern to prevent this bird from extinction. Taxonomically, Enggano hill myna is referred to as a sub-species, but this has not been confirmed by genetic data. We have sequenced seventeen Enggano hill myna mitochondrial DNA COI genes to describe their genetic identity (barcode), g…	Conservation; DNA barcode; Phylogenetic; Taxonomy; Wildlife trafficking	0	0	0	0	0	0	0	0	0	0
Hardy C.M., Adams M., Jerry D.R., Court L.N., Morgan M.J., Hartley D.M.	DNA barcoding to support conservation: Species identification, genetic structure and biogeography of fishes in the Murray-Darling River Basin, Australia	2011	Marine and Freshwater Research	10.1071/MF11027	https://www.scopus.com/inward/record.uri?eid=2-s2.0-80052073301&doi=10.1071%2fMF11027&partnerID=40&md5=db0656ca085c147c18d471f16b3cbb02	Freshwater fish stocks worldwide are under increasing threat of overfishing, disease, pollution and competition from introduced species. In the Murray-Darling Basin (MDB), the largest river system of Australia, more than half the native species are listed as rare or endangered. Active management is required to counteract reduction in population sizes, prevent local extinctions and to maintain gen…	No access	No access	No access	No access	No access	No access	No access	No access	No access
da Silva Ferrette B.L., Domingues R.R., Ussami L.H.F., Moraes L., de Oliveira Magalhães C., de Amorim A.F., Hilsdorf A.W.S., Oliveira C., Foresti F., Mendonça F.F.	DNA-based species identification of shark finning seizures in Southwest Atlantic: implications for wildlife trade surveillance and law enforcement	2019	Biodiversity and Conservation	10.1007/s10531-019-01862-0	https://www.scopus.com/inward/record.uri?eid=2-s2.0-85074600318&doi=10.1007%2fs10531-019-01862-0&partnerID=40&md5=8d9fdea1217f5113edd1c077fc3802df	Sharks developed life history traits that make them susceptible to overfishing. This is, in turn, a risk for extinction, and several species are affected. The high price of shark fins in the international trade has triggered the widespread capture of sharks at unsustainable levels, prompting illegal and unethical practices, such as finning. To address these concerns, the present study aimed to id…	1	0	NA	NA	NA	NA	0	NA	0
Barichievy C., Munro L., Clinning G., Whittington-Jones B., Masterson G.	Do armed field-rangers deter rhino poachers? An empirical analysis	2017	Biological Conservation	10.1016/j.biocon.2017.03.017	https://www.scopus.com/inward/record.uri?eid=2-s2.0-85019158624&doi=10.1016%2fj.biocon.2017.03.017&partnerID=40&md5=c631ba18c22732dd26d07a4ef7aa4e6b	The poaching of rhino for their horns has reached unprecedented levels, and the world can expect to witness their extinction in the wild by 2035 if a breakthrough is not made. The links between poaching, global instability and possibly terrorism have led to substantial investment from the developed world into conservation security development in Africa. Such an investment requires a quantitative …	0	1	Ceratotherium simum cottoni and Diceros bicornis longipes	Functional and species, respectively	International	Conflict and instability	1	Ceratotherium simum simum and Diceros bicornis bicornis	0
Arai T.	Do we protect freshwater eels or do we drive them to extinction?	2014	SpringerPlus	10.1186/2193-1801-3-534	https://www.scopus.com/inward/record.uri?eid=2-s2.0-84919723178&doi=10.1186%2f2193-1801-3-534&partnerID=40&md5=9d8684626769d168d9869c8def855bc5	Freshwater eels are important animals because they have a unique catadromous life history and are used as food resources. European, American and Japanese eel populations now are considered to be outside the safe biological limits and are seriously threatened with extinction. Therefore, the European eel was recently categorised as critically endangered by the European Union and the United Nations.…	1	0	NA	NA	nA	NA	0	NA	0
Pisano R.	Does the Cascade Wolf Survive?	1979	Oryx	10.1017/S0030605300024315	https://www.scopus.com/inward/record.uri?eid=2-s2.0-84971946600&doi=10.1017%2fS0030605300024315&partnerID=40&md5=f71abeb63ee3f97ed3a4e7c497c3c791	The Cascade wolf Cants lupus fuse us is extinct in the USA. But it may survive in Canada, in the coastal forests of British Columbia, the northernmost part of its original range. But British Columbia gives this highly endangered subspecies no special protection. Over-hunting and hybridisation with neighbouring wolf subspecies and domestic dogs are the chief threats. The author reviews wolf manage…	0	1	Cascade wolf Canis lupus fuscus	Sub-species	Not stated	Genetic swamping by other subspecies, dogs	0	0	0
Di Febbraro M., Carotenuto F., Castiglione S., Russo D., Loy A., Maiorano L., Raia P.	Does the jack of all trades fare best? Survival and niche width in Late Pleistocene megafauna	2017	Journal of Biogeography	10.1111/jbi.13078	https://www.scopus.com/inward/record.uri?eid=2-s2.0-85028976839&doi=10.1111%2fjbi.13078&partnerID=40&md5=5cd4b6a981aa60bf4588e98d62d3a019	Aim: We sought to assess different megafaunal species responses to the intense climatic changes that characterized the end of the Quaternary. Location: Eurasia. Methods: We used species distribution modelling, niche overlap tests and co-occurrence analysis to model climatic niche evolution and change in six different megafauna species, including three extinct (woolly mammoth, woolly rhino and ste…	NA	NA	NA	NA	NA	NA	NA	NA	NA
Chia N.K.H., Kee N.K.N., Chua A.C.K.	Dolphin-assisted therapy re-examined: Is it fair to the dolphins?	2014	Dolphins: Ecology, Behavior and Conservation Strategies		https://www.scopus.com/inward/record.uri?eid=2-s2.0-84956805152&partnerID=40&md5=7a7b95fe0d612c5bf504768b511da6b1	This chapter begins with an introduction to the evolutionary tree of dolphins before touching on the legends and myths that are associated with these cetaceans. For the first time, all the six research studies on the dolphin-assisted therapy (DAT) in Singapore have been gathered and briefly discussed here. Dolphins have been a subject of much research interest to help both children and adults wit…	0	0	NA	NA	nA	NA	0	NA	0
Beaune D., Fruth B., Bollache L., Hohmann G., Bretagnolle F.	Doom of the elephant-dependent trees in a Congo tropical forest	2013	Forest Ecology and Management	10.1016/j.foreco.2012.12.041	https://www.scopus.com/inward/record.uri?eid=2-s2.0-84874355553&doi=10.1016%2fj.foreco.2012.12.041&partnerID=40&md5=63b0d392088bdf54b33fe81d42f9642f	In an evergreen lowland rain forest of the Cuvette Centrale, DR Congo, at the LuiKotale Max-Planck research site, forest elephants (Loxodonta cyclotis) are close to extinction. Between January 2009 and June 2011 we investigated the influence of elephant decline on sustainability of elephant-dispersed tree populations.For this, we explored how trees with the megafaunal syndrome reproduce without s…	0	0	0	0	0	0	1	forest elephants (Loxodonta cyclotis) in forests in DR Congo	loss of seed-dispersers which is leading to loss of large tree species
Hughes T.P., Bellwood D.R., Connolly S.R., Cornell H.V., Karlson R.H.	Double jeopardy and global extinction risk in corals and reef fishes	2014	Current Biology	10.1016/j.cub.2014.10.037	https://www.scopus.com/inward/record.uri?eid=2-s2.0-84916882303&doi=10.1016%2fj.cub.2014.10.037&partnerID=40&md5=39e606329367671706d7fff9a16394ba	Coral reefs are critically important ecosystems that support the food security and livelihoods of hundreds of millions of people in maritime tropical countries, yet they are increasingly threatened by overfishing, coastal pollution, climate change, and other anthropogenic impacts, leading to concerns that some species may be threatened with local or even global extinction [1-7]. The concept of do…	0	0	NA	NA	nA	NA	0	NA	0
Ducatez S., Shine R.	Drivers of Extinction Risk in Terrestrial Vertebrates	2017	Conservation Letters	10.1111/conl.12258	https://www.scopus.com/inward/record.uri?eid=2-s2.0-85011395607&doi=10.1111%2fconl.12258&partnerID=40&md5=7f658a95657d8610925b73ea8a10e662	Rising rates of extinction create an urgent need to identify the mechanisms and drivers of endangerment. One critical question is whether major phylogenetic lineages are equally at risk to the same threats. We used the IUCN Red List classification to explore the effect of four major threatening processes (habitat alteration, invasive species, climate change and overexploitation) on 7,441 species …	0	0	NA	NA	NA	NA	0	NA	0
Pusawidjayanti K., Asmianto, Kusumasari V.	Dynamical Analysis Predator-Prey Population with Holling Type II Functional Response	2021	Journal of Physics: Conference Series	https://www.scopus.com/inward/record.uri?eid=2-s2.0-85107399605&doi=10.1088%2f1742-6596%2f1872%2f1%2f012035&partnerID=40&md5=a56968104e731e0808c0b12281784dbf	In this article, we investigate the dynamical analysis of predator prey model. Interaction among preys and predators use Holling type II functional response, and assuming prey refuge as well as harvesting in both populations. This study aims to study the predator prey model and to determine the effect of overharvesting which consequently will affect the ecosystem. In the model found three equilib…		NA	NA	NA	NA	NA	NA	NA	NA	NA	0
Sihombing V.S., Kwatrina R.T., Santosa Y.	Dynamics of the global trade Asiatic Softshell Turtle (Amyda cartilaginea Boddaert 1770): Shifting trends in commerce and consequences for sustainability	2021	IOP Conference Series: Earth and Environmental Science	10.1088/1755-1315/914/1/012003	https://www.scopus.com/inward/record.uri?eid=2-s2.0-85120556978&doi=10.1088%2f1755-1315%2f914%2f1%2f012003&partnerID=40&md5=0924cda4fdef04f7fe5cf80b587855a8	Biodiverse countries such as Indonesia provide the exotic Asiatic Softshell Turtle (Amyda cartilaginea Boddaert 1770) for the wildlife trade. Deciding which trade model is detrimental to species survival in the wild can be a major challenge for Management Authorities (MA) in implementing CITES. The consequences for conservation, long-Term use, and livelihoods are uncertain. The study used the CIT…	1	0	0	0	0	0	0	0	0
Cheng K., Yang T.-H., Yu J.-W.	Dynamics of the predator-prey models on the two-patchfragmented habitat with dispersal	2016	Tamkang Journal of Mathematics	10.5556/j.tkjm.47.2016.1984	https://www.scopus.com/inward/record.uri?eid=2-s2.0-84959888848&doi=10.5556%2fj.tkjm.47.2016.1984&partnerID=40&md5=55e49b36c3ba2f2d767fe21bc669a4b6	In this work, we consider the population-dispersal dynamics for predator-prey interactions in a two-patch environment. On each fragmented patch, there is a twospecies predator-prey ecological system. It is assumed that the predator species are mobile. The existence and local dynamics of boundary equilibria and interior equilibria with respect to parameters are completely classified. Moreover, glo…	NA	NA	NA	NA	NA	NA	NA	NA	NA
Talavera J.A., Pérez D.I.	Earthworms in relict natural woodlands on the westernmost Canary Islands: Species richness and ecological preferences	2011	Systematics and Biodiversity	10.1080/14772000.2011.633577	https://www.scopus.com/inward/record.uri?eid=2-s2.0-84863535062&doi=10.1080%2f14772000.2011.633577&partnerID=40&md5=ee3d6c789fea67d3e03d8090fcd099bd	This is an investigation of the earthworm species identified in the evergreen laurel forests of La Palma and Hierro, characterised by the presence of Palaearctic species and to a lesser extent by an exotic component of different origins such as Amynthas corticis (native to Southeast Asia), Microscolex phosphoreus (South America) and Ocnerodrilus occidentalis (Central America). There is little evi…	0	0	0	0	0	0	0	0	0
Wilkie D.S., Wieland M., Boulet H., Le Bel S., van Vliet N., Cornelis D., BriacWarnon V., Nasi R., Fa J.E.	Eating and conserving bushmeat in Africa	2016	African Journal of Ecology	10.1111/aje.12392	https://www.scopus.com/inward/record.uri?eid=2-s2.0-84995772018&doi=10.1111%2faje.12392&partnerID=40&md5=d3f66319fd8617edf5bd52ca5835f019	In Africa, overhunting of tropical wildlife for food remains an intractable issue. Donors and governments remain committed to invest in efforts to both conserve and allow the sustainable use of wildlife. Four principal barriers need to be overcome: (i) communities are not motivated to conserve wildlife long-term because they have no formal rights to benefit from wildlife, or to exclude others fro…	1	0	NA	NA	NA	NA	0	NA	0
Chen C., Chen C., Wang Y.	Ecological correlates of extinction risk in Chinese amphibians	2019	Diversity and Distributions	10.1111/ddi.12961	https://www.scopus.com/inward/record.uri?eid=2-s2.0-85069815633&doi=10.1111%2fddi.12961&partnerID=40&md5=5edddd1be72eeb245b3947db9eaca8e4	Aim: China is one of the countries with the richest amphibian biodiversity in the world. Among the 408 Chinese amphibians, 174 species are considered threatened according to the China Biodiversity Red List in 2015. However, to date, which species traits or extrinsic factors are correlated with extinction risk in Chinese amphibians is rarely examined. The aims of this study were thus to identify t…	1	0	NA	NA	NA	NA	0	NA	0
Comont R.F., Roy H.E., Harrington R., Shortall C.R., Purse B.V.	Ecological correlates of local extinction and colonisation in the British ladybird beetles (Coleoptera: Coccinellidae)	2014	Biological Invasions	10.1007/s10530-013-0628-3	https://www.scopus.com/inward/record.uri?eid=2-s2.0-84905378580&doi=10.1007%2fs10530-013-0628-3&partnerID=40&md5=b508713dc166ddc266d977545bf8bce5	Five main drivers of population declines have been identified: climate change, habitat degradation, invasive alien species (IAS), overexploitation and pollution. Each of these drivers interacts with the others, and also with the intrinsic traits of individual species, to determine species' distribution and range dynamics. We explored the relative importance of life-history and resource-use traits…	0	0	NA	NA	nA	NA	0	NA	0
Strona G., Beck P.S.A., Cabeza M., Fattorini S., Guilhaumon F., Micheli F., Montano S., Ovaskainen O., Planes S., Veech J.A., Parravicini V.	Ecological dependencies make remote reef fish communities most vulnerable to coral loss	2021	Nature Communications	10.1038/s41467-021-27440-z	https://www.scopus.com/inward/record.uri?eid=2-s2.0-85121284936&doi=10.1038%2fs41467-021-27440-z&partnerID=40&md5=635cef50c4b531c093cdee4084945b82	Ecosystems face both local hazards, such as over-exploitation, and global hazards, such as climate change. Since the impact of local hazards attenuates with distance from humans, local extinction risk should decrease with remoteness, making faraway areas safe havens for biodiversity. However, isolation and reduced anthropogenic disturbance may increase ecological specialization in remote communit…	0	0	0	0	0	0	0	0	0
Jackson J.B.C.	Ecological extinction and evolution in the brave new ocean	2008	Proceedings of the National Academy of Sciences of the United States of America	10.1073/pnas.0802812105	https://www.scopus.com/inward/record.uri?eid=2-s2.0-50049124452&doi=10.1073%2fpnas.0802812105&partnerID=40&md5=5383bf50a6dd50a9fc29242d13f44efb	The great mass extinctions of the fossil record were a major creative force that provided entirely new kinds of opportunities for the subsequent explosive evolution and diversification of surviving clades. Today, the synergistic effects of human impacts are laying the groundwork for a comparably great Anthropocene mass extinction in the oceans with unknown ecological and evolutionary consequences…	0	0	NA	NA	NA	NA	0	NA	0
Fan P.-F., Fei H.-L., Luo A.-D.	Ecological extinction of the Critically Endangered northern white-cheeked gibbon Nomascus leucogenys in China	2014	ORYX	10.1017/S0030605312001305	https://www.scopus.com/inward/record.uri?eid=2-s2.0-84890477847&doi=10.1017%2fS0030605312001305&partnerID=40&md5=9bbd7c827871b478e717692750a83819	We conducted an interview survey around and within Mengla and Shangyong Nature Reserves, Mengla County, Yunnan, China, in December 2008 to ascertain whether gibbons were present in the area, and in December 2011 we surveyed two sites in the Reserves for the northern white-cheeked gibbon Nomascus leucogenys. We found no signs of the existence of gibbons during the survey. Illegal hunting was commo…	0	0	NA	NA	nA	NA	0	NA	0
Thriveni H.N., Gunaga S.V., Ramesh Babu H.N., Vasudeva R.	Ecological niche modeling, population status and regeneration of Coscinium fenestratum colebr. (Menispermaceae): A medicinally important liana of the central Western Ghats	2015	Tropical Ecology		https://www.scopus.com/inward/record.uri?eid=2-s2.0-84904308122&partnerID=40&md5=bf760182c10b6708e90905f6b05de3a8	Distribution, population status, and regeneration of C. fenestratumin its natural habitats were studied in the central Western Ghats of Karnataka, India. DIVA - GIS, was adopted to identify the areas suitable for the growth of C. fenestratum. Only a tiny band of high rainfall hilly slopes of the central Western Ghats in Karnataka was predicted to be highly suitable for the species, suggesting a h…	0	0	0	0	0	0	0	0	0
DeLong J.P., Belmaker J.	Ecological pleiotropy and indirect effects alter the potential for evolutionary rescue	2019	Evolutionary Applications	10.1111/eva.12745	https://www.scopus.com/inward/record.uri?eid=2-s2.0-85059061535&doi=10.1111%2feva.12745&partnerID=40&md5=477f56834def26226430c68016b41ed3	Invading predators can negatively affect naïve prey populations due to a lack of evolved defenses. Many species therefore may be at risk of extinction due to overexploitation by exotic predators. Yet the strong selective effect of predation might drive evolution of imperiled prey toward more resistant forms, potentially allowing the prey to persist. We evaluated the potential for evolutionary res…	1	0	NA	NA	NA	NA	0	NA	0
Dikou A.	Ecological processes and contemporary coral Reef Management	2010	Diversity	10.3390/d2050717	https://www.scopus.com/inward/record.uri?eid=2-s2.0-84859944350&doi=10.3390%2fd2050717&partnerID=40&md5=0acc50e498e35ca9115d624fd14eb267	Top-down controls of complex foodwebs maintain the balance among the critical groups of corals, algae, and herbivores, thus allowing the persistence of corals reefs as three-dimensional, biogenic structures with high biodiversity, heterogeneity, resistance, resilience and connectivity, and the delivery of essential goods and services to societies. On contemporary reefs world-wide, however, top-do…	0	0	0	0	0	0	0	0	0
May R.M.	Ecological science and tomorrow's world	2010	Philosophical Transactions of the Royal Society B: Biological Sciences	10.1098/rstb.2009.0164	https://www.scopus.com/inward/record.uri?eid=2-s2.0-75449094245&doi=10.1098%2frstb.2009.0164&partnerID=40&md5=fc54f78f80ed8f621a694d2b3d71a2e0	Beginning with an outline of uncertainties about the number of species on Earth today, this paper addresses likely causes and consequences of the manifest acceleration in extinction rates over the past few centuries. The ultimate causes are habitat destruction, alien introductions, overexploitation and climate change. Increases in human numbers and per capita impacts underlie all of these. Agains…	0	0	0	0	0	0	0	0	0
Leidenberger S., Harding K., Jonsson P.R.	Ecology and aistribution of the isopod genus idotea in the baltic sea: Key species in a changing environment	2012	Journal of Crustacean Biology	10.1163/193724012X626485	https://www.scopus.com/inward/record.uri?eid=2-s2.0-84862903663&doi=10.1163%2f193724012X626485&partnerID=40&md5=88eabbdc746321d1f9bd3267403dbcc4	Marine isopods of the genus Idotea [I. balthica (Pallas, 1772), I. chelipes (Pallas, 1766), and I. granulosa Rathke, 1843] are common meso-grazers that enter deep into the Baltic Sea and here appear to live at their physiological limit, determined by salinity and temperature tolerance. We review available data on distribution and community ecology to assess the functional role of Idotea in the Ba…	0	0	NA	NA	NA	NA	0	0	0
Mouzoun S.	Ecology and ethnozoological knowledge of the crested porcupine (Hystrix cristata linnaeus, 1758) in the pendjari and w biosphere reserves of Benin [Écologie et connaissances ethnozoologiques du porc-épic à crête (Hystrix cristata Linnaeus, 1758) dans les réserves de biosphère de la Pendjari et du W au Bénin] [Ecología y conocimientos etnozoológicos del puercoespín crestado (Hystrix cristata linna…	2019	Bois et Forets des Tropiques	10.19182/bft2019.340.a31710	https://www.scopus.com/inward/record.uri?eid=2-s2.0-85066139823&doi=10.19182%2fbft2019.340.a31710&partnerID=40&md5=9fe2d03560a807b2e82f27b677a15dbb	The crested porcupine (Hystrix cristata Linnaeus, 1758), a discreet and little known nocturnal species of the hystricidae family, is the largest rodent in Benin. It is in danger of extinction due to pressures that include hunting and habitat destruction. This study on the ecology of the species and endogenous knowledge was conducted among populations adjacent to the Pendjari and W Benin biosphere…	0	0	NA	NA	NA	NA	1	Hystrix cristata	0
Reichel J.D., Lemke T.O.	Ecology and extinction of the Mariana mallard	1994	Journal of Wildlife Management	10.2307/3809380	https://www.scopus.com/inward/record.uri?eid=2-s2.0-0028590787&doi=10.2307%2f3809380&partnerID=40&md5=a232091f7ce33dc3bc28039c3eadf4d7	Anas platyrhynchos oustaleti were endemic to the W Pacific islands of Guam, Tinian, and Saipan. Surveys for this endangered subspecies that were conducted on Tinian, Saipan, and other islands in the US Commonwealth of the Northern Mariana Islands from 1983-1989 show that the mallard no longer occurs there. Following extirpation of Mariana mallards on Guam in the 1960s, this island subspecies is n…	0	0	0	0	0	0	0	0	0
Zorn T.G.	Ecology and management of stream-resident brown trout in Michigan (USA)	2017	Brown Trout: Life History, Ecology and Management	10.1002/9781119268352.ch27	https://www.scopus.com/inward/record.uri?eid=2-s2.0-85049652570&doi=10.1002%2f9781119268352.ch27&partnerID=40&md5=f0e2d5b054807f939fc9438e00bd2c3a	The history of brown trout Salmo trutta in North America extends back to 1884, when brown trout fry were successfully introduced into a tributary of Michigan's Pere Marquette River. The introduction of brown trout, brook trout Salvelinus fontinalis, and rainbow trout Oncorhynchus mykiss, along with unregulated logging and over-fishing, contributed to the extinction of Arctic grayling, which were …	0	1	Thymallus arcticus	Local	Not stated	Introduction of other species (e.g., brown trout), unregulated logging in area.	0	NA	0
Lamy Lamy G.M., Dona A., Ndjib R., Ottou Abe M.T., Dalatou T., Alega C.A., Fawa G., Tchingsabé O., Zebaze L.Z., Meli P.K., Nzweundji G.J., Donfagsiteli N.T., Aaron J.C., Dongmo B., Claude Mbita Messi H.J., Ibrahima A., Mapongmetsem P.M.	Ecology and structure of detarium Microcarpum guill. & Perl. Population in the MBE plain of the Adamawa, Cameroon	2021	European Journal of Ecology	10.17161/EUROJECOL.V7I1.14749	https://www.scopus.com/inward/record.uri?eid=2-s2.0-85105253871&doi=10.17161%2fEUROJECOL.V7I1.14749&partnerID=40&md5=928bca998d6b865691c2e6c256fc696e	Background: In Africa, Detarium microcarpum Guill. & Perr. is a species of high cultural, ecological, and socio-economical importance. This led to its over-exploitation, increasing in situ rarity of this species. As a consequence, a conservation alert is increasingly reported across the continent due to the risk of extinction of this multipurpose plant. Unfortunately, indicators of regeneration a…	0	0	NA	NA	NA	NA	0	NA	0
Matveyev A.N., Pronin N.M., Samusenok V.P., Bronte C.R.	Ecology of Siberian taimen Hucho taimen in the Lake Baikal basin	1998	Journal of Great Lakes Research	10.1016/S0380-1330(98)70871-8	https://www.scopus.com/inward/record.uri?eid=2-s2.0-0032462496&doi=10.1016%2fS0380-1330%2898%2970871-8&partnerID=40&md5=63a857d3a4f113fa5ea647e3b9871980	Taimen Hucho taimen historically inhabited most tributaries and littoral areas of Lake Baikal, in south central Siberia, where they supported subsistence and commercial fisheries. Logging, pollution, and overfishing have caused dramatic population declines or local extinction of most stocks. Most of what is known about this species has been published in eastern journals and therefore is not readi…	0	1	Taimen Hucho taimen	local	Not stated	0	0	0	0
Hussain Mir A., Tyub S., Kamili A.N.	Ecology, distribution mapping and conservation implications of four critically endangered endemic plants of Kashmir Himalaya	2020	Saudi Journal of Biological Sciences	10.1016/j.sjbs.2020.05.006	https://www.scopus.com/inward/record.uri?eid=2-s2.0-85084634512&doi=10.1016%2fj.sjbs.2020.05.006&partnerID=40&md5=9aeb76b54a67bb33fe62b8dd66464989	During the last few decades, human-driven activities have led to indiscriminate habitat destruction and exploitation of many plant species in Kashmir Himalaya. As a result, many species have become threatened and are struggling for survival. Of particular concern are the endemic and critically endangered species which have the highest risk of the extinction, hence warranting immediate conservatio…	0	0	NA	NA	NA	NA	0	NA	0
Rossiter A.	Ecology, environment and economics: a Pandoran perspective	1990	Physiology & Ecology Japan		https://www.scopus.com/inward/record.uri?eid=2-s2.0-0025524983&partnerID=40&md5=fa807f1c6b06ac9aed573220d8c4187f	Provides an overview of the conference on "Ecology for tomorrow' (Otsu, Japan, November 1989), with comments on: key concepts; the complementarity of scientific ecology and ecology aimed at environmental concerns; uses and abuses of the concept of the ecosystem; IGBP and global ecology; the Gaia hypothesis; global warming; the role of the tropical forest; eco-conflict (looking at conservation and…	No access	No access	No access	No access	No access	No access	No access	No access	No access
Friedman M.	Ecomorphological selectivity among marine teleost fishes during the end-Cretaceous extinction	2009	Proceedings of the National Academy of Sciences of the United States of America	10.1073/pnas.0808468106	https://www.scopus.com/inward/record.uri?eid=2-s2.0-65249132408&doi=10.1073%2fpnas.0808468106&partnerID=40&md5=693ecbdeb543ad54ae207741f92374b2	Despite the attention focused on mass extinction events in the fossil record, patterns of extinction in the dominant group of marine vertebrates-fishes-remain largely unexplored. Here, I demonstrate ecomorphological selectivity among marine teleost fishes during the end-Cretaceous extinction, based on a genuslevel dataset that accounts for lineages predicted on the basis of phytogeny but not yet …	0	0	NA	NA	NA	NA	0	NA	0
Thiao D., Chaboud C., Samba A., Laloë F., Cury P.	Economic dimension of the collapse of the 'false cod' Epinephelus aeneus in a context of ineffective management of the small-scale fisheries in Senegal	2012	African Journal of Marine Science	10.2989/1814232X.2012.725278	https://www.scopus.com/inward/record.uri?eid=2-s2.0-84868225379&doi=10.2989%2f1814232X.2012.725278&partnerID=40&md5=48b3e444c982f1b2279d8a096ce2f0dc	Small-scale fisheries are often seen as a solution for ensuring sustainability in marine exploitation. They are viewed as a suitable alternative to industrial fisheries, particularly when considering their social and economic importance in developing countries. Here, we show that the booming small-scale fishery sector in Senegal, in the context of increasing foreign demand, has induced the collap…	0	0	NA	NA	NA	NA	1	Epinephelus aeneus	0
Bulte E.H., Van Kooten G.C.	Economic efficiency, resource conservation and the ivory trade ban	1999	Ecological Economics	10.1016/S0921-8009(98)00048-2	https://www.scopus.com/inward/record.uri?eid=2-s2.0-0033033656&doi=10.1016%2fS0921-8009%2898%2900048-2&partnerID=40&md5=abbe0449f8d25d2fd5e0d57f18e4e256	The Convention on International Trade in Endangered Species (CITES) trade ban on ivory remains controversial despite a recent decision to permit some exports by three African countries. In this paper, we examine arguments opposing and supporting the trade ban, concluding that the case for maintaining the ban is strong. We demonstrate that permitting some trade is not a panacea because of potentia…	0	0	NA	NA	NA	NA	0	NA	0
Grafton R.Q., Kompas T., Hilborn R.W.	Economics of overexploitation revisited	2007	Science	10.1126/science.1146017	https://www.scopus.com/inward/record.uri?eid=2-s2.0-36849024473&doi=10.1126%2fscience.1146017&partnerID=40&md5=73ec19633a9905fe34f1869935c27a4a	[No abstract available]	0	0	NA	NA	NA	NA	0	NA	0
Waldbusser G.G., Powell E.N., Mann R.	Ecosystem effects of shell aggregations and cycling in coastal waters: An example of Chesapeake Bay oyster reefs	2013	Ecology	https://www.scopus.com/inward/record.uri?eid=2-s2.0-84876746267&doi=10.1890%2f12-1179.1&partnerID=40&md5=4e23db48468456a71905aa8ae552792b	Disease, overharvesting, and pollution have impaired the role of bivalves on coastal ecosystems, some to the point of functional extinction. An underappreciated function of many bivalves in these systems is shell formation. The ecological significance of bivalve shell has been recognized; geochemical effects are now more clearly being understood. A positive feedback exists between shell aggregati…	Alkalinity budget; Calcium carbonate cycling; Chesapeake Bay; Oyster reef; Shell budget	1	0	0	0	0	0	0	0	0
Hohl A.	Ecotourism as an instrument to conserve biodiversity	2013	Handbook of Tourism Economics: Analysis, New Applications and Case Studies	10.1142/9789814327084_0035	https://www.scopus.com/inward/record.uri?eid=2-s2.0-84955715510&doi=10.1142%2f9789814327084_0035&partnerID=40&md5=ac4fb2cb28232f98b0da70245f882080	In a world that is experiencing its sixth mass extinction of species, ecotourism has been hailed as a potential saviour of nature. In order to fulfil such high expectations and create a symbiosis of business, community development and conservation, ecotourism: • has to be established in regions that are ecologically especially valuable — a central data bank on species and their distribution may g…	0	0	NA	NA	NA	NA	0	NA	0
Mata-Sotres J.A., Lazo J.P., Baron-Sevilla B.	Effect of age on weaning success in totoaba (Totoaba macdonaldi) larval culture	2015	Aquaculture	10.1016/j.aquaculture.2014.11.037	https://www.scopus.com/inward/record.uri?eid=2-s2.0-84919905528&doi=10.1016%2fj.aquaculture.2014.11.037&partnerID=40&md5=2a8b474307058e035aa0f1b2ab4d38df	The totoaba (Totoaba macdonaldi) is an endemic marine fish of the Sciaenidae family that has been overfished to the risk of extinction, and after three decades of protection and preliminary culture results, it is now considered an excellent candidate for commercial aquaculture due to its fast growth and good adaptation to culture conditions. However, as with most marine fish species, larval cultu…	0	0	NA	NA	NA	NA	1	Totoaba macdonaldi	0
Cortez M.V., Navarro J.L., Martella M.B.	Effect of Antipredator Training on Spatial Behaviour of Male and Female Greater Rheas Rhea americana Reintroduced into the Wild	2018	Acta Ornithologica	10.3161/00016454AO2018.53.1.008	https://www.scopus.com/inward/record.uri?eid=2-s2.0-85052222867&doi=10.3161%2f00016454AO2018.53.1.008&partnerID=40&md5=ae5adb6a7a631dbb0f988f5c42667b73	The Greater Rhea Rhea americana is a South-American flightless bird whose populations have decreased due to poaching and fragmentation of suitable habitats, and there has been an urgent need to carry out management practices to prevent local or regional extinctions. Several studies revealed that reintroduction might be an appropriate action for increasing the viability of wild populations of this…	0	0	NA	NA	NA	NA	0	NA	0
Lv Y., Zhang Z., Yuan R., Pei Y.	Effect of harvesting and prey refuge in a prey-predator system	2014	Journal of Biological Systems	10.1142/S0218339014500089	https://www.scopus.com/inward/record.uri?eid=2-s2.0-84896790662&doi=10.1142%2fS0218339014500089&partnerID=40&md5=cd242d4b31ed2c70b741838a08d395e6	Considering that the ecological system is often deeply perturbed by human exploiting activities, this paper deals with a prey-predator model with prey refuge in which both species are independently harvested. First, some sufficient conditions for global stability of equilibria are obtained, and the existence and uniqueness of limit cycles are established. Our results indicate that over-exploitati…	1	0	NA	NA	nA	NA	0	NA	0
Nakaoka S., Wang W., Takeuchi Y.	Effect of parental care and aggregation on population dynamics	2009	Journal of Theoretical Biology	10.1016/j.jtbi.2009.06.012	https://www.scopus.com/inward/record.uri?eid=2-s2.0-68049120190&doi=10.1016%2fj.jtbi.2009.06.012&partnerID=40&md5=9a4e748bcaa9d7efe590f50b43d7d57f	Behavioral changes of animal species can influence the consequence of population dynamics. One of the most remarkable behaviors of animal species is the aggregation by which species can reduce predation risk as a consequence of dilution or the other effects by forming a group. Empirical studies have demonstrated that an incompatibility exists in aggregation since resource competition might become…	0	0	NA	NA	NA	NA	0	NA	0
Dar S.A., Nawchoo I.A., Tyub S., Kamili A.N.	Effect of plant growth regulators on in vitro induction and maintenance of callus from leaf and root explants of Atropa acuminata Royal ex Lindl	2021	Biotechnology Reports	10.1016/j.btre.2021.e00688	https://www.scopus.com/inward/record.uri?eid=2-s2.0-85120985960&doi=10.1016%2fj.btre.2021.e00688&partnerID=40&md5=a435eb61d2d1c0d0cdaedde5029fbec7	Atropa acuminata, an important medicinal plant belonging to family Solanaceae is under tremendous threat of extinction in its natural habitat due to the overexploitation by pharmaceutical industries. Present study is an attempt of establishing callus cultures of this important medicinal plant as callus has considerable potential as an alternative for production of secondary metabolites for indust…	0	0	0	0	0	0	1	Atropa acuminata	0
Hasan M.N., Uddin M.S., Biswas M.H.A.	Effect of Poaching on Tiger-Deer interaction Model with Ratio-Dependent Functional Response in the Sundarbans Ecosystem	2020	Journal of Applied Nonlinear Dynamics	10.5890/JAND.2020.09.006	https://www.scopus.com/inward/record.uri?eid=2-s2.0-85101615649&doi=10.5890%2fJAND.2020.09.006&partnerID=40&md5=f0f424eb070112b6064bbffc60f3faba	Some of the biological species like tiger, deer and monkeys in Sundar- bans, the largest mangrove forest in the world have been driven to extinction due to several external forces such as illegal poaching, over exploitation, predation, environmental pollution and mismanagemen- t of habitat.This paper deals with a ratio-dependent predator-prey model with prey refuge and illegal harvesting of both …	No access	No access	No access	No access	No access	No access	No access	No access	No access
Rioja-Paradela T., Carrillo-Reyes A., Espinoza-Medinilla E.	Effect of temporal lakes on avifaunal composition at the Southeast of Isthmus of Tehuantepec, Oaxaca, Mexico [Efecto de las lagunas temporales sobre la composición de la avifauna al Sureste del Istmo de Tehuantepec, Oaxaca, México]	2014	Revista de Biologia Tropical	10.15517/rbt.v62i4.12994	https://www.scopus.com/inward/record.uri?eid=2-s2.0-84921918595&doi=10.15517%2frbt.v62i4.12994&partnerID=40&md5=56dd291a6c8572259517523a0fd82ed5	Oaxaca hosts one of the greatest biodiversity in México, occupying first place in avian diversity compared to other regions of the country. However, the area is undergoing serious problems such as high deforestation rates, soil erosion and over exploitation and extinction of species. These factors have all contributed to the current loss of biodiversity. Also, biological inventories are still inc…	0	0	NA	NA	nA	NA	0	NA	0
Loison A., Strand O., Linnell J.D.C.	Effect of temporal variation in reproduction on models of population viability: A case study for remnant arctic fox (Alopex lagopus) populations in Scandinavia	2001	Biological Conservation	10.1016/S0006-3207(00)00134-8	https://www.scopus.com/inward/record.uri?eid=2-s2.0-0035150966&doi=10.1016%2fS0006-3207%2800%2900134-8&partnerID=40&md5=bdc488062566874142b1b531d3b97063	Despite more than 69 years of protection populations of arctic fox (Alopex lagopus) in Scandinavia has not recovered their former numbers or distribution following over-hunting at the turn of the century. We aimed to evaluate the possible fate of arctic fox populations using discrete-time models including both demographic and environmental variability. Because the reproduction of arctic fox in Sc…	0	0	NA	NA	NA	NA	1	Canis lupus, Lynx lynx, Ursus arctos, Gulo gulo	0
Yu Z., Huang W., Ma W., Huo D., Liu W., Xu Q.	Effects of Chaetoceros muelleri and Rhodotorula sp. on the development, growth and survival of the planktonic larvae of sea cucumber (Holothuria leucospilota) [牟氏角毛藻和海洋红酵母对玉足海参浮游幼体发育、生长及成活率的影响]	2021	Journal of Fisheries of China	10.11964/jfc.20201012452	https://www.scopus.com/inward/record.uri?eid=2-s2.0-85126912016&doi=10.11964%2fjfc.20201012452&partnerID=40&md5=98f5cb28d5075c47fdf59ce7f2eca72f	The sea cucumber Holothuria leucospilota is an edible sea cucumber species, which is widely distributed in the shallow waters of tropical and subtropical Indo-Pacific Ocean. Nowdays, H. leucospilota has become an important fishery resource owing to the continuously increasing market demand, however, overfishing activities will put this species at risk of extinction in the future. Artificial breed…	0	0	0	0	0	0	0	0	0
Lyons J.A., Natusch D.J.D.	Effects of consumer preferences for rarity on the harvest of wild populations within a species	2013	Ecological Economics	10.1016/j.ecolecon.2013.06.004	https://www.scopus.com/inward/record.uri?eid=2-s2.0-84880386044&doi=10.1016%2fj.ecolecon.2013.06.004&partnerID=40&md5=38e8fc9d2a9b6822bb553709443d0cf3	Economic theory predicts that exploitation of a species alone is unlikely to result in extinction because of escalating costs involved in finding increasingly rare individuals of a declining species. However, a recently proposed hypothesis, the Anthropogenic Allee Effect (AAE), proposes that if people place disproportionate value on rare species, this may result in a cycle whereby increased explo…	1	0	0	0	0	0	0	0	0
ROBERTS C.M.	Effects of Fishing on the Ecosystem Structure of Coral Reefs	1995	Conservation Biology	10.1046/j.1523-1739.1995.9051332.x-i1	https://www.scopus.com/inward/record.uri?eid=2-s2.0-0028995415&doi=10.1046%2fj.1523-1739.1995.9051332.x-i1&partnerID=40&md5=4021178b9a9e966964cd25392b81a45c	Abstract: Overfishing is considered one of the three most significant threats to coral reef ecosystems. Exponentially increasing human populations in the tropics have placed enormous demands upon reefs as a food source. At high intensities, termed ecosystem or Malthusian overfishing, fishing causes major direct and indirect effects on the community structure of fishes and other organisms. It redu…	1	0	0	0	0	0	0	0	1
Brewer T.D., Cinner J.E., Green A., Pressey R.L.	Effects of Human Population Density and Proximity to Markets on Coral Reef Fishes Vulnerable to Extinction by Fishing	2013	Conservation Biology	10.1111/j.1523-1739.2012.01963.x	https://www.scopus.com/inward/record.uri?eid=2-s2.0-84878117348&doi=10.1111%2fj.1523-1739.2012.01963.x&partnerID=40&md5=3e558f708c7d9a12ab89e6ebefd81d6a	Coral reef fisheries are crucial to the livelihoods of tens of millions of people; yet, widespread habitat degradation and unsustainable fishing are causing severe depletion of stocks of reef fish. Understanding how social and economic factors, such as human population density, access to external markets, and modernization interact with fishing and habitat degradation to affect fish stocks is vit…	0	0	NA	NA	NA	NA	0	NA	0
Peres C.A.	Effects of hunting on western Amazonian primate communities	1990	Biological Conservation	10.1016/0006-3207(90)90041-M	https://www.scopus.com/inward/record.uri?eid=2-s2.0-0025683831&doi=10.1016%2f0006-3207%2890%2990041-M&partnerID=40&md5=7d9fc8d9a88e431fd8da4ba147995b5f	Transect surveys were carried out in seven western Amazonian upland forest sites and compared with four additional sites to examine effects of hunting by humans on the structure of species-rich primate communities. Primate body mass was a strong positive correlate of its crude and metabolic population biomass in non-hunted but not in hunted sites. Primate body mass was a good negative correlate o…	1	1	white-lipped peccaries, spider monkeys and woolly monkeys	local	local	subsistence hunting and rubber plantations	1	Spider monkeys	0
Ye Y., Valbo-Jørgensen J.	Effects of IUU fishing and stock enhancement on and restoration strategies for the stellate sturgeon fishery in the Caspian Sea	2012	Fisheries Research	10.1016/j.fishres.2012.06.022	https://www.scopus.com/inward/record.uri?eid=2-s2.0-84864520649&doi=10.1016%2fj.fishres.2012.06.022&partnerID=40&md5=fbff3b4324765ba194550f7aed2ca1cc	Sturgeon is the most valuable fish species because of the high demand for their roe. The sturgeon fishery was historically the most important fishery in the Caspian Sea, but the major sturgeon species have now been classified as " critically endangered" by the International Union for Conservation of Nature. Considering commercial importance and data availability, we focus this study on stellate s…	0	0	NA	NA	NA	NA	0	NA	0
Funesto E.G.M., Flores M.J.L.	Effects of physicochemical factors and the local ecological knowledge on the population of Helicostyla daphnis (Broderip, 1841) in borbon and sogod, cebu, Philippines	2017	Applied Ecology and Environmental Research	https://www.scopus.com/inward/record.uri?eid=2-s2.0-85020890032&doi=10.15666%2faeer%2f1503_14551471&partnerID=40&md5=9b0487ed87d8e1fde93c6a9e8cdd14ab	Helicostyla daphnis (Broderip, 1841), an arboreal edible snail endemic to Cebu, Philippines that was thought to be extinct, was discovered to be still thriving. To formulate strategies for conservation of H. daphnis, a survey of selected physicochemical parameters and local ecological knowledge (LEK) that could affect its population was conducted. On each the three sites, physicochemical paramete…	Conservation; Land snail; LEK; Takyong	0	0	NA	NA	NA	NA	0	NA	0	Snail was reported as Extinct but has been rediscovered
Wang W., Su M., Li H., Zeng B., Chang Q., Lai Z.	Effects of supplemental lighting with different light qualities on growth and secondary metabolite content of Anoectochilus roxburghii	2018	PeerJ	10.7717/peerj.5274	https://www.scopus.com/inward/record.uri?eid=2-s2.0-85050266746&doi=10.7717%2fpeerj.5274&partnerID=40&md5=a00250fbfffe4cfd5c8b685d576828a0	Background: Anoectochilus roxburghii is a widespread herbaceous plant with high medicinal value. Wild A. roxburghii resources face extinction due to their slow growth rate and over exploitation. The growing market demand has led to advances in the field of artificial planting of A. roxburghii. Methods to increase the economic benefits of cultivation and the production of medicinal ingredients are…	1	0	NA	NA	NA	NA	0	NA	0
Reynolds P.L., Bruno J.F.	Effects of trophic skewing of species richness on ecosystem functioning in a diverse marine community	2012	PLoS ONE	https://www.scopus.com/inward/record.uri?eid=2-s2.0-84861665278&doi=10.1371%2fjournal.pone.0036196&partnerID=40&md5=88f59c2e5e4cf47bff3ab2bd3eeee14a	Widespread overharvesting of top consumers of the world's ecosystems has "skewed" food webs, in terms of biomass and species richness, towards a generally greater domination at lower trophic levels. This skewing is exacerbated in locations where exotic species are predominantly low-trophic level consumers such as benthic macrophytes, detritivores, and filter feeders. However, in some systems wher…		0	0	0	0	0	0	0	0	0	0
Hlatshwayo N.A., Amoo S.O., Olowoyo J.O., Doležal K.	Efficient micropropagation protocol for the conservation of the endangered aloe peglerae, an ornamental and medicinal species	2020	Plants	10.3390/plants9040506	https://www.scopus.com/inward/record.uri?eid=2-s2.0-85083367672&doi=10.3390%2fplants9040506&partnerID=40&md5=136209e629c0a4dfa06c1c67a6cd97d0	A number of Aloe species are facing an extremely high risk of extinction due to habitat loss and over-exploitation for medicinal and ornamental trade. The last global assessment of Aloe peglerae Schönland (in 2003) ranked its global conservation status as ‘endangered’ with a decreasing population trend. In the National Red List of South African Plants, the extremely rapid decline of this species …	0	0	NA	NA	NA	NA	0	NA	0
Jabado R.W., Spaet J.L.Y.	Elasmobranch fisheries in the Arabian Seas Region: Characteristics, trade and management	2017	Fish and Fisheries	10.1111/faf.12227	https://www.scopus.com/inward/record.uri?eid=2-s2.0-85019600584&doi=10.1111%2ffaf.12227&partnerID=40&md5=0b852e2f444811b5132e562f660378b6	The Arabian Seas Region plays an important role in the global landings and trade of sharks and rays. The United Arab Emirates (UAE) and Yemen, two countries with stark socio-economic differences, serve as major regional trade hubs for shark and ray products and four countries (Oman, Pakistan, UAE and Yemen) supply nearly 11% of dried fin exports to Hong Kong. Yet, little information is available …	0	0	NA	NA	NA	NA	0	NA	0
Booth H., Chaya F., Ng S., Tan V., Rao M., Teepol B., Matthews E., Lim A., Gumal M.	Elasmobranch fishing and trade in Sarawak, Malaysia, with implications for management	2021	Aquatic Conservation: Marine and Freshwater Ecosystems	10.1002/aqc.3688	https://www.scopus.com/inward/record.uri?eid=2-s2.0-85112495014&doi=10.1002%2faqc.3688&partnerID=40&md5=f951b0c2240c6e94388f94a16fa70517	Many shark and ray (elasmobranch) species are threatened with extinction, due to overfishing and commercial trade Sarawak is situated in Malaysian Borneo in the Coral Triangle: a global priority region for elasmobranch conservation. Malaysia is the world’s eighth largest elasmobranch fishing nation, and Sarawak is one of Malaysia’s largest fishing states, yet there are limited species-specific da…	0	0	0	0	0	0	0	0	0
Santos C.P., Sampaio E., Pereira B.P., Pegado M.R., Borges F.O., Wheeler C.R., Bouyoucos I.A., Rummer J.L., Frazão Santos C., Rosa R.	Elasmobranch Responses to Experimental Warming, Acidification, and Oxygen Loss—A Meta-Analysis	2021	Frontiers in Marine Science	10.3389/fmars.2021.735377	https://www.scopus.com/inward/record.uri?eid=2-s2.0-85117190558&doi=10.3389%2ffmars.2021.735377&partnerID=40&md5=50d0b1647b9cb7746c66fc6e57f19a11	Despite the long evolutionary history of this group, the challenges brought by the Anthropocene have been inflicting an extensive pressure over sharks and their relatives. Overexploitation has been driving a worldwide decline in elasmobranch populations, and rapid environmental change, triggered by anthropogenic activities, may further test this group's resilience. In this context, we searched th…	0	0	0	0	0	0	0	0	0
Farah N., Boyce J.R.	Elephants and mammoths: The effect of an imperfect legal substitute on illegal activity	2019	Environment and Development Economics	10.1017/S1355770X18000554	https://www.scopus.com/inward/record.uri?eid=2-s2.0-85062281603&doi=10.1017%2fS1355770X18000554&partnerID=40&md5=6bafbe9175444564a16baf83806630cd	In response to the CITES ban on trade in elephant ivory, mammoth ivory began to be produced in post-Soviet Russia. We investigate how this substitute to elephant ivory has affected the poaching of elephants. We argue that the early success of the 1989 ivory ban at increasing the African elephant population was driven in part by increasing supply of mammoth ivory. The more recent increases in poac…	0	0	NA	NA	NA	NA	1	Loxodonta africana	0
Naha D., Dash S.K., Chettri A., Roy A., Sathyakumar S.	Elephants in the neighborhood: Patterns of crop-raiding by Asian elephants within a fragmented landscape of Eastern India	2020	PeerJ	10.7717/peerj.9399	https://www.scopus.com/inward/record.uri?eid=2-s2.0-85088888196&doi=10.7717%2fpeerj.9399&partnerID=40&md5=bab78b3bf7f7971f44c178903b850653	Loss of forest cover, rise in human populations and fragmentation of habitats leads to decline in biodiversity and extinction of large mammals globally. Elephants, being the largest of terrestrial mammals, symbolize global conservation programs and co-occur with humans within multiple-use landscapes of Asia and Africa. Within such shared landscapes, poaching, habitat loss and extent of human–elep…	0	0	NA	NA	NA	NA	0	NA	0
Coverdale T.C., Kartzinel T.R., Grabowski K.L., Shriver R.K., Hassan A.A., Goheen J.R., Palmer T.M., Pringle R.M.	Elephants in the understory: Opposing direct and indirect effects of consumption and ecosystem engineering by megaherbivores	2016	Ecology	10.1002/ecy.1557	https://www.scopus.com/inward/record.uri?eid=2-s2.0-84990831167&doi=10.1002%2fecy.1557&partnerID=40&md5=468d5a8b72bc70fdc92a8b280212a3d3	Positive indirect effects of consumers on their resources can stabilize food webs by preventing overexploitation, but the coupling of trophic and non-trophic interactions remains poorly integrated into our understanding of community dynamics. Elephants engineer African savanna ecosystems by toppling trees and breaking branches, and although their negative effects on trees are well documented, the…	0	0	NA	NA	NA	NA	0	NA	0
Walls R.H.L., Dulvy N.K.	Eliminating the dark matter of data deficiency by predicting the conservation status of Northeast Atlantic and Mediterranean Sea sharks and rays	2020	Biological Conservation	10.1016/j.biocon.2020.108459	https://www.scopus.com/inward/record.uri?eid=2-s2.0-85083325391&doi=10.1016%2fj.biocon.2020.108459&partnerID=40&md5=f888bc51c6490607f3eff2f5f66d605f	Sharks and rays are threatened by overfishing, yet we have little idea of the conservation status of the hundreds of Data Deficient species. Here, we developed an ecological trait model to predict the categorical conservation status of 22 Northeast Atlantic and 13 Mediterranean Sea Data Deficient sharks and rays. We first developed an explanatory cumulative link mixed model based on regionally da…	0	0	NA	NA	NA	NA	0	NA	0
[truncated: 1,266 more rows]

## Sheet: Unique extinct species
Class	No. taxa reported extinct	Scale of extinction	Latin name (taxonomy checked using GBIF, www.plantsoftheworld.com, www.reptile-database.reptarium.cz/, https://www.marinespecies.org/	Common name (from Red List, GBIF, literature)	Reported in Red List	Reported in Literature
Mammalia	?1 omitted in case of overlap with other named taxa	?	?	Mammals	0	1
Mammalia	1	Local	Acinonyx jubatus	Cheetah	0	1
Mammalia	1	Local	Acinonyx jubatus subsp. venaticus	Asiatic cheetah	0	1
Actinopterygii	1	Local	Acipenser nudiventris	Ship sturgeon	0	1						Ceratotherium simum	Ceratotherium simum
[truncated: 322 more rows]

## Sheet: Near extinct
Class	No. taxa	Latin name
Actinopterygii	?	Acipensiderae
Actinopterygii	20	Serranidae
Chondrichthyes	?	43% of sharks in the market
NA	?	A lot
Mammalia	1	Acinonyx jubatus
[truncated: 353 more rows]

## Sheet: Summary
Class	Near-extinct	Local	Extinct in the Wild	Global	Total (extinct only, not near)
[truncated: 23 more rows]
